# Supplementary material for: Bactericidal Activity of the Bacterial ATP Synthase Inhibitor Tomatidine and the Combination of Tomatidine and Aminoglycoside Against Persistent and Virulent Forms of Staphylococcus aureus
Source: Front Microbiol. 2020 May 5;11:805. doi: 10.3389/fmicb.2020.00805 (PMC7216300; doi:10.3389/fmicb.2020.00805)
Supplement: TABLE S1 — Mutations associated with an increased resistance to either GEN or TO-GEN. [file Table_1.XLSX]

## Sheet: ATCC29213_version3
	Gentamicin resistrance									TO-GEN Combo resistance
MIC	2			2-4			8			0.5-1			1-2			2-4			4			Gene
Gene/isolates	25	27	28	3	4	39	46	47	48	29	30	31	11	12	21	5	36	37	38	67	nbOccurence
NWMN_0001	_	_	_	_	_	_	_	_	_	_	_	_	_	_	_	_	_	_	Ins:upstream_gene_variant,-,-,-,-,DISTANCE=499;	_	1	NWMN_0001
NWMN_0001	SNP:missense_variant,101,aCg/aAg,34,T/K,;	SNP:missense_variant,101,aCg/aAg,34,T/K,;	SNP:missense_variant,101,aCg/aAg,34,T/K,;	_	_	_	_	_	_	_	_	_	_	_	_	_	_	_	_	_	3	NWMN_0001
NWMN_0001	_	_	_	_	_	_	_	_	_	_	_	SNP:missense_variant,101,aCg/aGg,34,T/R,;	_	_	_	_	_	_	_	_	1	NWMN_0001
NWMN_0001	_	_	_	_	_	_	_	_	_	_	_	SNP:missense_variant,104,aTt/aGt,35,I/S,;	_	_	_	_	_	_	_	_	1	NWMN_0001
NWMN_0001	_	_	_	_	_	_	_	_	_	_	_	SNP:missense_variant,107,aAa/aCa,36,K/T,;	_	_	_	_	_	_	_	_	1	NWMN_0001
NWMN_0001	_	_	_	_	_	_	_	_	_	_	_	SNP:missense_variant,953,cGt/cTt,318,R/L,;	_	_	_	_	_	_	_	_	1	NWMN_0001
NWMN_0001	_	_	_	_	_	_	_	_	_	_	_	_	_	_	_	_	_	_	SNP:upstream_gene_variant,-,-,-,-,DISTANCE=497;	_	1	NWMN_0001
NWMN_0001	_	_	_	_	_	_	_	_	_	_	_	_	_	_	_	_	_	_	SNP:upstream_gene_variant,-,-,-,-,DISTANCE=498;	_	1	NWMN_0001
NWMN_0001	_	_	_	_	_	_	_	_	_	_	_	_	_	_	_	_	_	_	SNP:upstream_gene_variant,-,-,-,-,DISTANCE=499;	_	1	NWMN_0001
NWMN_0002	_	_	_	_	_	_	_	_	_	_	_	Del:frameshift_variant,feature_truncation,727,-,243,-,;	_	_	_	_	_	_	_	_	1	NWMN_0002
NWMN_0002	Del:upstream_gene_variant,-,-,-,-,DISTANCE=89;	_	_	_	_	_	_	_	_	_	_	_	_	_	_	_	_	_	_	_	1	NWMN_0002
NWMN_0002	SNP:upstream_gene_variant,-,-,-,-,DISTANCE=81;	_	_	_	_	_	_	_	_	_	_	_	_	_	_	_	_	_	_	_	1	NWMN_0002
NWMN_0002	SNP:upstream_gene_variant,-,-,-,-,DISTANCE=83;	_	_	_	_	_	_	_	_	_	_	_	_	_	_	_	_	_	_	_	1	NWMN_0002
NWMN_0003	_	_	_	_	_	_	_	_	_	_	_	_	_	_	_	_	_	Del:frameshift_variant,feature_truncation,508-509,-,170,-,;	_	_	1	NWMN_0003
NWMN_0003	_	_	_	_	_	_	_	_	_	_	_	Ins:frameshift_variant,feature_elongation,782-783,-,261,-,;	_	_	_	_	_	_	_	_	1	NWMN_0003
NWMN_0003	_	_	_	_	SNP:missense_variant,800,cGa/cTa,267,R/L,;	_	_	_	_	_	_	_	_	_	_	_	_	SNP:missense_variant,800,cGa/cTa,267,R/L,;	_	_	2	NWMN_0003
NWMN_0004	_	_	_	_	Del:frameshift_variant,feature_truncation,1256-1257,-,419,-,;	_	_	_	_	_	_	_	_	_	_	_	_	_	_	_	1	NWMN_0004
NWMN_0004	_	_	_	_	_	_	_	_	_	_	_	Del:frameshift_variant,feature_truncation,1256,-,419,-,;	_	_	_	_	_	Del:frameshift_variant,feature_truncation,1256,-,419,-,;	_	_	2	NWMN_0004
NWMN_0004	_	_	_	Ins:frameshift_variant,feature_elongation,1172-1173,-,391,-,;	_	_	_	_	_	_	_	_	Ins:frameshift_variant,feature_elongation,1172-1173,-,391,-,;	Ins:frameshift_variant,feature_elongation,1172-1173,-,391,-,;	_	_	_	_	_	_	3	NWMN_0004
NWMN_0004	Ins:frameshift_variant,feature_elongation,1355-1356,-,452,-,;	_	_	_	_	_	_	_	_	_	_	_	_	_	_	_	_	_	_	_	1	NWMN_0004
NWMN_0005	_	_	_	_	_	_	_	_	_	_	_	Del:frameshift_variant,feature_truncation,1148,-,383,-,;	_	_	_	_	_	_	_	_	1	NWMN_0005
NWMN_0005	_	_	_	_	_	_	Del:frameshift_variant,feature_truncation,116,-,39,-,;	_	_	_	_	_	_	_	_	_	_	_	_	_	1	NWMN_0005
NWMN_0005	_	_	_	_	Del:frameshift_variant,feature_truncation,1346,-,449,-,;	_	_	_	_	_	_	_	_	_	_	_	_	_	_	_	1	NWMN_0005
NWMN_0005	Del:frameshift_variant,feature_truncation,2228,-,743,-,;	_	_	_	_	_	_	_	_	_	_	_	_	_	_	_	_	_	_	_	1	NWMN_0005
NWMN_0005	_	_	Del:frameshift_variant,feature_truncation,223,-,75,-,;	_	_	_	_	_	_	_	_	_	_	_	_	_	_	_	_	_	1	NWMN_0005
NWMN_0005	_	_	_	_	_	_	_	_	_	_	_	_	_	_	_	_	_	Del:frameshift_variant,feature_truncation,716,-,239,-,;	_	_	1	NWMN_0005
NWMN_0005	_	_	_	_	_	_	_	_	_	_	_	_	_	_	Del:frameshift_variant,feature_truncation,74,-,25,-,;	_	_	_	_	_	1	NWMN_0005
NWMN_0005	_	_	_	_	_	_	_	Del:frameshift_variant,feature_truncation,755,-,252,-,;	_	_	_	_	_	_	_	_	_	_	_	_	1	NWMN_0005
NWMN_0005	_	_	_	_	_	_	_	_	_	_	_	_	_	Del:frameshift_variant,feature_truncation,77,-,26,-,;	_	_	_	_	_	_	1	NWMN_0005
NWMN_0005	_	_	_	_	_	_	_	_	_	_	_	_	_	_	_	Del:frameshift_variant,feature_truncation,855,-,285,-,;	_	_	_	_	1	NWMN_0005
NWMN_0005	_	_	_	_	_	_	_	_	_	_	_	_	_	Del:frameshift_variant,feature_truncation,897,-,299,-,;	_	_	_	_	_	_	1	NWMN_0005
NWMN_0005	_	_	_	_	_	_	_	_	_	_	_	Ins:frameshift_variant,feature_elongation,1335-1336,-,445-446,-,;	_	_	_	_	_	_	_	_	1	NWMN_0005
NWMN_0005	_	_	_	_	_	_	_	_	_	_	_	_	_	_	_	_	_	Ins:frameshift_variant,feature_elongation,1340-1341,-,447,-,;	_	_	1	NWMN_0005
NWMN_0005	_	_	_	_	_	_	_	_	_	_	_	_	_	Ins:frameshift_variant,feature_elongation,476-477,-,159,-,;	_	_	_	_	_	_	1	NWMN_0005
NWMN_0005	_	_	_	_	_	_	_	_	_	_	_	_	_	_	_	_	_	Ins:frameshift_variant,feature_elongation,724-725,-,242,-,;	_	_	1	NWMN_0005
NWMN_0005	_	_	_	_	_	_	_	_	_	_	_	_	_	_	Ins:frameshift_variant,feature_elongation,77-78,-,26,-,;	_	_	_	_	_	1	NWMN_0005
NWMN_0005	_	_	Ins:frameshift_variant,feature_elongation,829-830,-,277,-,;	_	_	_	Ins:frameshift_variant,feature_elongation,829-830,-,277,-,;	_	_	_	_	_	_	_	_	_	_	_	_	_	2	NWMN_0005
NWMN_0005	_	_	_	_	_	_	_	_	Ins:frameshift_variant,feature_elongation,896-897,-,299,-,;	_	_	_	_	_	_	_	_	_	_	_	1	NWMN_0005
NWMN_0005	_	_	_	_	_	_	_	_	_	_	_	SNP:missense_variant,134,cGt/cTt,45,R/L,;	_	_	SNP:missense_variant,134,cGt/cTt,45,R/L,;	_	_	_	_	_	2	NWMN_0005
NWMN_0005	_	_	_	_	_	_	_	_	_	_	_	_	_	_	_	_	_	SNP:missense_variant,719,tAt/tCt,240,Y/S,;	_	_	1	NWMN_0005
NWMN_0005	_	_	_	_	_	_	_	_	_	_	_	_	_	_	_	_	_	SNP:stop_gained,720,taT/taG,240,Y/*,;	_	_	1	NWMN_0005
NWMN_0006	_	_	_	_	_	Del:frameshift_variant,feature_truncation,144,-,48,-,;	_	_	_	_	_	_	_	_	_	_	_	_	_	_	1	NWMN_0006
NWMN_0007	_	_	_	_	_	Del:frameshift_variant,feature_truncation,1201,-,401,-,;	_	_	Del:frameshift_variant,feature_truncation,1201,-,401,-,;	_	_	Del:frameshift_variant,feature_truncation,1201,-,401,-,;	_	_	_	_	_	_	_	_	3	NWMN_0007
NWMN_0007	_	_	_	_	_	_	_	_	_	_	_	_	_	Del:inframe_deletion,1201-1206,CATCCA/-,401-402,HP/-,;	_	_	_	_	_	_	1	NWMN_0007
NWMN_0007	_	Ins:frameshift_variant,feature_elongation,1200-1201,-,400-401,-,;	_	_	_	_	_	_	_	_	_	_	Ins:frameshift_variant,feature_elongation,1200-1201,-,400-401,-,;	_	_	_	_	_	_	_	2	NWMN_0007
NWMN_0007	_	SNP:missense_variant,1201,Cat/Gat,401,H/D,;	_	_	_	_	_	_	_	_	_	_	SNP:missense_variant,1201,Cat/Gat,401,H/D,;	_	_	_	_	_	_	_	2	NWMN_0007
NWMN_0007	_	_	_	_	_	_	_	_	_	_	_	_	SNP:missense_variant,1232,tCt/tGt,411,S/C,;	_	_	_	_	_	_	_	1	NWMN_0007
NWMN_0008	_	_	_	_	_	_	_	_	_	_	_	_	_	_	_	_	_	Del:downstream_gene_variant,-,-,-,-,DISTANCE=16;	_	_	1	NWMN_0008
NWMN_0008	_	_	_	_	_	_	_	_	_	Del:frameshift_variant,feature_truncation,461,-,154,-,;	_	_	_	_	_	_	_	Del:frameshift_variant,feature_truncation,461,-,154,-,;	_	_	2	NWMN_0008
NWMN_0008	_	_	_	_	_	_	_	_	_	_	_	_	_	_	_	_	_	SNP:downstream_gene_variant,-,-,-,-,DISTANCE=10;	_	_	1	NWMN_0008
NWMN_0008	_	_	_	SNP:missense_variant,461,cGt/cTt,154,R/L,;	_	_	_	_	_	_	_	SNP:missense_variant,461,cGt/cTt,154,R/L,;	_	SNP:missense_variant,461,cGt/cTt,154,R/L,;	_	_	_	_	_	_	3	NWMN_0008
NWMN_0009	_	_	_	_	_	_	_	_	_	_	_	Del:frameshift_variant,feature_truncation,442-445,-,148-149,-,;	_	_	_	_	_	_	_	_	1	NWMN_0009
NWMN_0009	_	_	_	_	_	_	_	_	_	_	_	_	_	Del:frameshift_variant,feature_truncation,509,-,170,-,;	_	_	_	_	_	_	1	NWMN_0009
NWMN_0009	_	Del:missense_variant,feature_truncation,506-508,aCGGct/act,169-170,TA/T,;	_	_	_	_	_	_	_	_	_	_	_	_	_	_	_	_	_	_	1	NWMN_0009
NWMN_0009	_	_	_	_	_	_	_	_	_	_	_	_	Del:missense_variant,feature_truncation,506-514,aCGGCTATGTtt/att,169-172,TAMF/I,;	_	_	_	_	_	_	_	1	NWMN_0009
NWMN_0009	_	_	_	_	_	_	_	_	_	_	_	Del:missense_variant,feature_truncation,525-527,ttGGCc/ttc,175-176,LA/F,;	_	_	_	_	_	_	_	_	1	NWMN_0009
NWMN_0010	_	_	_	_	_	_	_	Del:downstream_gene_variant,-,-,-,-,DISTANCE=105;	_	_	_	_	_	_	_	_	_	_	_	_	1	NWMN_0010
NWMN_0010	_	_	_	_	Del:downstream_gene_variant,-,-,-,-,DISTANCE=119;	_	_	_	_	_	_	_	_	_	_	_	_	_	_	_	1	NWMN_0010
NWMN_0010	_	_	_	_	_	_	_	SNP:downstream_gene_variant,-,-,-,-,DISTANCE=106;	_	_	_	_	_	_	_	_	_	_	_	_	1	NWMN_0010
NWMN_0010	_	_	_	_	SNP:downstream_gene_variant,-,-,-,-,DISTANCE=117;	_	_	_	_	_	_	_	_	_	_	_	_	_	_	_	1	NWMN_0010
NWMN_0011	_	_	_	_	_	_	_	_	_	_	_	_	_	Ins:downstream_gene_variant,-,-,-,-,DISTANCE=4;	_	_	_	_	_	_	1	NWMN_0011
NWMN_0013	_	_	_	_	_	_	Del:frameshift_variant,feature_truncation,746,-,249,-,;	_	_	_	_	_	_	_	_	_	_	_	_	_	1	NWMN_0013
NWMN_0013	_	_	_	_	_	_	_	_	_	_	_	_	_	Ins:frameshift_variant,feature_elongation,955-956,-,319,-,;	_	_	_	_	_	_	1	NWMN_0013
NWMN_0013	_	_	_	_	_	_	_	_	_	_	_	SNP:missense_variant,134,gTg/gAg,45,V/E,;	_	_	_	_	_	_	_	_	1	NWMN_0013
NWMN_0013	_	_	_	_	_	_	_	_	_	_	_	_	_	_	_	_	_	SNP:missense_variant,757,Gtt/Ttt,253,V/F,;	_	_	1	NWMN_0013
NWMN_0013	_	_	_	_	_	_	_	_	_	_	_	_	_	_	_	_	_	SNP:missense_variant,763,Tat/Aat,255,Y/N,;	_	_	1	NWMN_0013
NWMN_0013	_	SNP:missense_variant,767,cGt/cTt,256,R/L,;	SNP:missense_variant,767,cGt/cTt,256,R/L,;	_	_	SNP:missense_variant,767,cGt/cTt,256,R/L,;	_	_	_	_	_	SNP:missense_variant,767,cGt/cTt,256,R/L,;	SNP:missense_variant,767,cGt/cTt,256,R/L,;	_	_	_	_	_	SNP:missense_variant,767,cGt/cTt,256,R/L,;	_	6	NWMN_0013
NWMN_0013	_	_	_	_	_	_	_	_	_	_	_	_	_	_	_	_	_	SNP:stop_gained,765,taT/taA,255,Y/*,;	_	_	1	NWMN_0013
NWMN_0015	_	Del:frameshift_variant,feature_truncation,1036-1037,-,346,-,;	_	_	_	_	_	_	_	Del:frameshift_variant,feature_truncation,1036-1037,-,346,-,;	_	_	_	_	_	_	_	_	_	_	2	NWMN_0015
NWMN_0015	_	_	Del:frameshift_variant,feature_truncation,1041,-,347,-,;	_	_	_	_	_	_	_	_	_	_	_	_	_	_	_	_	_	1	NWMN_0015
NWMN_0015	_	_	_	_	_	_	Del:frameshift_variant,feature_truncation,1048,-,350,-,;	_	_	_	_	_	_	_	_	_	_	_	_	_	1	NWMN_0015
NWMN_0015	_	_	_	_	_	_	Del:frameshift_variant,feature_truncation,1051,-,351,-,;	_	_	_	_	_	_	_	_	_	_	_	_	_	1	NWMN_0015
NWMN_0015	_	_	_	_	_	_	_	_	_	_	_	Del:frameshift_variant,feature_truncation,1055,-,352,-,;	_	_	_	_	_	_	_	_	1	NWMN_0015
NWMN_0015	_	_	_	_	_	_	_	_	_	_	_	_	_	_	_	_	_	_	Del:frameshift_variant,feature_truncation,1059-1062,-,353-354,-,;	_	1	NWMN_0015
NWMN_0015	_	_	_	_	_	_	_	Del:frameshift_variant,feature_truncation,1072-1073,-,358,-,;	_	_	_	_	_	_	_	_	_	_	_	_	1	NWMN_0015
NWMN_0015	_	_	_	_	_	_	_	Del:frameshift_variant,feature_truncation,1200,-,400,-,;	_	_	_	_	_	_	_	_	_	_	_	_	1	NWMN_0015
NWMN_0015	_	_	_	_	_	_	_	_	_	_	_	_	Del:frameshift_variant,feature_truncation,461-462,-,154,-,;	Del:frameshift_variant,feature_truncation,461-462,-,154,-,;	_	_	_	Del:frameshift_variant,feature_truncation,461-462,-,154,-,;	_	_	3	NWMN_0015
NWMN_0015	_	_	_	_	_	_	_	_	_	_	_	_	_	Del:frameshift_variant,feature_truncation,640,-,214,-,;	_	_	_	_	_	_	1	NWMN_0015
NWMN_0015	_	_	_	_	_	_	Del:inframe_deletion,1041-1043,acATTa/aca,347-348,TL/T,;	_	_	_	_	_	_	_	_	_	_	_	_	_	1	NWMN_0015
NWMN_0015	_	_	_	_	_	_	_	_	_	_	_	_	_	_	_	Del:missense_variant,feature_truncation,1059-1061,cgTGAa/cga,353-354,RE/R,;	_	_	_	_	1	NWMN_0015
NWMN_0015	_	_	Del:missense_variant,feature_truncation,461-475,cGTGAAAGCGATGGCTtt/ctt,154-159,RESDGF/L,;	_	_	_	_	_	_	_	_	_	_	_	_	_	_	_	_	_	1	NWMN_0015
NWMN_0015	_	_	_	_	_	_	Del:missense_variant,feature_truncation,653-655,gCGTtc/gtc,218-219,AF/V,;	_	_	_	_	_	_	_	_	_	_	_	_	_	1	NWMN_0015
NWMN_0015	_	_	_	_	_	_	_	_	_	_	_	Ins:frameshift_variant,feature_elongation,461-462,-,154,-,;	_	_	_	_	_	_	_	_	1	NWMN_0015
NWMN_0015	_	_	_	_	_	_	_	_	_	_	_	_	_	Ins:frameshift_variant,feature_elongation,644-645,-,215,-,;	_	_	_	_	_	_	1	NWMN_0015
NWMN_0015	_	_	_	_	_	_	SNP:missense_variant,1066,Gaa/Aaa,356,E/K,;	_	_	_	_	_	_	_	_	_	_	_	_	_	1	NWMN_0015
NWMN_0015	_	_	_	_	_	_	_	_	_	_	_	SNP:missense_variant,1148,cGt/cTt,383,R/L,;	_	_	_	_	_	_	_	_	1	NWMN_0015
NWMN_0015	_	_	_	SNP:missense_variant,488,cGa/cTa,163,R/L,;	_	_	_	_	_	_	_	_	_	_	_	_	_	_	_	_	1	NWMN_0015
NWMN_0015	_	_	_	_	_	_	_	_	_	_	_	_	_	SNP:missense_variant,631,Cgt/Agt,211,R/S,;	_	_	_	_	_	_	1	NWMN_0015
NWMN_0015	_	_	_	_	_	_	_	_	_	_	_	SNP:stop_gained,463,Gaa/Taa,155,E/*,;	_	_	_	_	_	_	_	_	1	NWMN_0015
NWMN_0016	_	_	_	_	_	_	_	_	_	_	_	_	_	_	_	_	_	Del:frameshift_variant,feature_truncation,1179,-,393,-,;	_	_	1	NWMN_0016
NWMN_0016	_	_	_	_	_	_	_	_	_	_	_	Del:frameshift_variant,feature_truncation,884,-,295,-,;	_	_	_	_	_	_	_	_	1	NWMN_0016
NWMN_0016	_	_	_	_	_	_	_	_	_	_	_	Del:frameshift_variant,feature_truncation,887,-,296,-,;	_	_	_	_	_	_	_	_	1	NWMN_0016
NWMN_0016	_	_	_	_	_	_	_	_	_	_	_	Del:frameshift_variant,feature_truncation,957,-,319,-,;	_	_	_	_	_	_	_	_	1	NWMN_0016
NWMN_0016	_	_	_	_	_	_	_	_	_	_	_	Ins:frameshift_variant,feature_elongation,953-954,-,318,-,;	_	_	_	_	_	_	_	_	1	NWMN_0016
NWMN_0016	_	_	_	_	_	_	_	_	_	_	_	SNP:missense_variant,952,Cgt/Agt,318,R/S,;	_	_	_	_	_	_	_	_	1	NWMN_0016
NWMN_0016	_	_	_	_	_	_	_	_	_	_	_	_	_	_	_	_	_	SNP:missense_variant,959,gTa/gCa,320,V/A,;	_	_	1	NWMN_0016
NWMN_0017	_	_	_	_	_	_	_	_	_	_	_	_	_	_	_	_	_	Del:frameshift_variant,feature_truncation,491,-,164,-,;	_	_	1	NWMN_0017
NWMN_0017	_	_	_	_	_	_	_	_	_	_	_	_	_	_	_	Del:upstream_gene_variant,-,-,-,-,DISTANCE=208;	_	_	_	_	1	NWMN_0017
NWMN_0017	_	_	_	_	_	_	_	_	_	_	_	_	_	_	Del:upstream_gene_variant,-,-,-,-,DISTANCE=217;	_	_	_	_	_	1	NWMN_0017
NWMN_0017	_	_	_	_	_	_	_	_	_	_	_	_	_	_	_	_	_	Ins:frameshift_variant,feature_elongation,503-504,-,168,-,;	_	_	1	NWMN_0017
NWMN_0017	_	_	_	_	_	_	_	_	_	_	Ins:upstream_gene_variant,-,-,-,-,DISTANCE=185;	_	_	_	_	_	_	_	_	_	1	NWMN_0017
NWMN_0017	_	_	_	_	_	_	_	_	_	_	_	_	_	_	_	_	_	Ins:upstream_gene_variant,-,-,-,-,DISTANCE=189;	_	_	1	NWMN_0017
NWMN_0017	_	_	_	_	_	_	_	_	_	_	_	_	Ins:upstream_gene_variant,-,-,-,-,DISTANCE=221;	_	_	_	_	_	_	_	1	NWMN_0017
NWMN_0017	_	_	_	_	_	_	_	_	Ins:upstream_gene_variant,-,-,-,-,DISTANCE=221;	_	_	_	_	_	_	_	_	_	_	_	1	NWMN_0017
NWMN_0017	_	_	_	_	_	_	_	_	_	_	_	_	_	_	_	SNP:upstream_gene_variant,-,-,-,-,DISTANCE=184;	_	_	_	_	1	NWMN_0017
NWMN_0018	_	_	Del:frameshift_variant,feature_truncation,1424,-,475,-,;	_	_	_	_	_	_	_	_	Del:frameshift_variant,feature_truncation,1424,-,475,-,;	_	_	_	_	_	_	_	_	2	NWMN_0018
NWMN_0018	_	_	_	_	_	_	_	_	_	_	_	_	Del:frameshift_variant,feature_truncation,1649,-,550,-,;	_	_	_	_	_	_	_	1	NWMN_0018
NWMN_0018	_	_	_	SNP:missense_variant,1403,gCg/gAg,468,A/E,;	_	_	_	_	_	_	_	_	_	_	_	_	_	_	_	_	1	NWMN_0018
NWMN_0018	SNP:missense_variant,1505,gCg/gAg,502,A/E,;	_	_	_	_	_	_	_	_	_	_	_	_	_	_	_	_	_	_	_	1	NWMN_0018
NWMN_0020	_	_	_	_	_	_	_	_	_	_	_	_	_	_	_	_	_	Del:downstream_gene_variant,-,-,-,-,DISTANCE=30;	_	_	1	NWMN_0020
NWMN_0020	_	_	Ins:downstream_gene_variant,-,-,-,-,DISTANCE=104;	_	_	_	_	_	_	_	_	_	_	_	_	_	_	_	_	_	1	NWMN_0020
NWMN_0020	_	_	Ins:downstream_gene_variant,-,-,-,-,DISTANCE=105;	_	_	_	_	_	_	_	_	_	_	_	_	_	_	_	_	_	1	NWMN_0020
NWMN_0020	_	_	_	_	_	_	_	_	_	_	_	_	_	_	_	_	_	Ins:downstream_gene_variant,-,-,-,-,DISTANCE=108;	_	_	1	NWMN_0020
NWMN_0020	_	_	_	_	_	_	_	_	_	_	_	_	_	Ins:downstream_gene_variant,-,-,-,-,DISTANCE=73;	_	_	_	_	_	_	1	NWMN_0020
NWMN_0020	_	_	_	_	_	_	_	_	_	_	_	_	Ins:downstream_gene_variant,-,-,-,-,DISTANCE=88;	_	_	_	_	_	_	_	1	NWMN_0020
NWMN_0020	_	Ins:downstream_gene_variant,-,-,-,-,DISTANCE=89;	_	_	_	_	_	_	_	_	_	_	_	_	_	_	_	_	Ins:downstream_gene_variant,-,-,-,-,DISTANCE=89;	_	2	NWMN_0020
NWMN_0020	_	_	_	_	_	_	_	_	_	_	_	Ins:frameshift_variant,feature_elongation,158-159,-,53,-,;	_	_	_	_	_	_	_	_	1	NWMN_0020
NWMN_0021	_	_	_	_	_	_	_	_	_	_	_	_	_	_	_	_	_	SNP:missense_variant,653,cTa/cGa,218,L/R,;	_	_	1	NWMN_0021
NWMN_0022	_	_	_	_	_	_	_	_	_	_	_	Del:frameshift_variant,feature_truncation,1400,-,467,-,;	_	_	_	_	_	_	_	_	1	NWMN_0022
NWMN_0022	_	Del:frameshift_variant,feature_truncation,503-504,-,168,-,;	_	_	_	_	_	_	_	_	_	_	_	_	_	_	_	_	_	_	1	NWMN_0022
NWMN_0022	_	Del:frameshift_variant,feature_truncation,510,-,170,-,;	_	_	_	_	_	_	_	_	_	_	_	_	_	_	_	_	_	_	1	NWMN_0022
NWMN_0022	_	_	_	_	_	_	_	_	_	_	_	Ins:frameshift_variant,feature_elongation,1444-1445,-,482,-,;	_	_	_	_	_	_	_	_	1	NWMN_0022
NWMN_0022	_	_	_	_	_	_	_	_	_	_	_	_	_	_	_	_	_	Ins:frameshift_variant,feature_elongation,407-408,-,136,-,;	_	_	1	NWMN_0022
NWMN_0022	_	_	_	_	_	_	_	_	_	_	_	SNP:missense_variant,1442,gTg/gAg,481,V/E,;	_	_	_	_	_	_	_	_	1	NWMN_0022
NWMN_0023	_	_	_	_	_	_	_	_	_	_	_	_	_	_	_	_	_	Del:frameshift_variant,feature_truncation,354,-,118,-,;	_	_	1	NWMN_0023
NWMN_0023	_	Ins:downstream_gene_variant,-,-,-,-,DISTANCE=92;	_	_	_	_	_	_	_	_	_	_	_	_	_	_	_	_	_	_	1	NWMN_0023
NWMN_0023	_	_	_	_	_	_	_	_	_	_	_	_	_	SNP:missense_variant,343,Aag/Cag,115,K/Q,;	_	_	_	_	_	_	1	NWMN_0023
NWMN_0024	_	_	_	SNP:missense_variant,1364,aCg/aAg,455,T/K,;	_	_	_	_	_	_	_	_	_	_	_	_	_	_	_	_	1	NWMN_0024
NWMN_0025	_	_	_	_	Del:frameshift_variant,feature_truncation,390-394,-,130-132,-,;	_	_	_	_	_	_	_	_	_	_	_	_	_	_	_	1	NWMN_0025
NWMN_0025	_	_	_	_	_	Del:frameshift_variant,feature_truncation,82,-,28,-,;	_	_	_	_	_	_	_	_	_	_	_	_	_	_	1	NWMN_0025
NWMN_0025	_	_	_	_	_	_	_	Del:inframe_deletion,325-327,GTG/-,109,V/-,;	_	_	Del:inframe_deletion,325-327,GTG/-,109,V/-,;	_	_	Del:inframe_deletion,325-327,GTG/-,109,V/-,;	_	_	_	_	_	_	3	NWMN_0025
NWMN_0025	Del:missense_variant,feature_truncation,326-328,gTGCgt/ggt,109-110,VR/G,;	_	_	_	_	_	_	_	_	_	_	_	_	_	_	_	_	_	_	_	1	NWMN_0025
NWMN_0025	_	_	_	_	_	_	Del:missense_variant,feature_truncation,327-329,gtGCGt/gtt,109-110,VR/V,;	_	_	_	_	_	_	_	_	_	_	_	_	_	1	NWMN_0025
NWMN_0025	_	_	_	_	_	_	_	_	_	Del:missense_variant,feature_truncation,342-350,ggCGCTAGCGAa/gga,114-117,GASE/G,;	_	_	_	_	_	_	_	_	_	_	1	NWMN_0025
NWMN_0025	_	_	_	_	Ins:frameshift_variant,feature_elongation,100-101,-,34,-,;	_	_	_	_	_	_	_	_	_	_	_	_	_	_	_	1	NWMN_0025
NWMN_0025	_	_	_	_	Ins:frameshift_variant,feature_elongation,101-102,-,34,-,;	_	_	_	_	_	_	_	_	_	_	_	_	_	_	_	1	NWMN_0025
NWMN_0025	_	_	_	_	Ins:frameshift_variant,feature_elongation,102-103,-,34-35,-,;	_	_	_	_	_	_	_	_	_	_	_	_	_	_	_	1	NWMN_0025
NWMN_0025	_	_	_	_	Ins:frameshift_variant,feature_elongation,103-104,-,35,-,;	_	_	_	_	_	_	_	_	_	_	_	_	_	_	_	1	NWMN_0025
NWMN_0025	_	_	_	_	Ins:frameshift_variant,feature_elongation,107-108,-,36,-,;	_	_	_	_	_	_	_	_	_	_	_	_	_	_	_	1	NWMN_0025
NWMN_0025	_	Ins:frameshift_variant,feature_elongation,328-329,-,110,-,;	_	_	_	_	_	_	_	_	_	_	_	_	_	_	_	_	_	_	1	NWMN_0025
NWMN_0025	_	_	_	_	Ins:frameshift_variant,feature_elongation,339-340,-,113-114,-,;	_	_	_	_	_	_	_	_	_	_	_	_	_	_	_	1	NWMN_0025
NWMN_0025	_	_	_	_	Ins:frameshift_variant,feature_elongation,67-68,-,23,-,;	_	_	_	_	_	_	_	_	_	_	_	_	_	_	_	1	NWMN_0025
NWMN_0025	_	_	_	_	Ins:frameshift_variant,feature_elongation,69-70,-,23-24,-,;	_	_	_	_	_	_	_	_	_	_	_	_	_	_	_	1	NWMN_0025
NWMN_0025	_	_	_	_	Ins:frameshift_variant,feature_elongation,71-72,-,24,-,;	_	_	_	_	_	_	_	_	_	_	_	_	_	_	_	1	NWMN_0025
NWMN_0025	_	_	_	_	Ins:frameshift_variant,feature_elongation,73-74,-,25,-,;	_	_	_	_	_	_	_	_	_	_	_	_	_	_	_	1	NWMN_0025
NWMN_0025	_	_	_	_	Ins:frameshift_variant,feature_elongation,74-75,-,25,-,;	_	_	_	_	_	_	_	_	_	_	_	_	_	_	_	1	NWMN_0025
NWMN_0025	_	_	_	_	Ins:frameshift_variant,feature_elongation,76-77,-,26,-,;	_	_	_	_	_	_	_	_	_	_	_	_	_	_	_	1	NWMN_0025
NWMN_0025	_	_	_	_	Ins:frameshift_variant,feature_elongation,77-78,-,26,-,;	_	_	_	_	_	_	_	_	_	_	_	_	_	_	_	1	NWMN_0025
NWMN_0025	_	_	_	_	Ins:frameshift_variant,feature_elongation,81-82,-,27-28,-,;	_	_	_	_	_	_	_	_	_	_	_	_	_	_	_	1	NWMN_0025
NWMN_0025	_	_	_	_	Ins:frameshift_variant,feature_elongation,82-83,-,28,-,;	_	_	_	_	_	_	_	_	_	_	_	_	_	_	_	1	NWMN_0025
NWMN_0025	_	_	_	_	Ins:frameshift_variant,feature_elongation,84-85,-,28-29,-,;	_	_	_	_	_	_	_	_	_	_	_	_	_	_	_	1	NWMN_0025
NWMN_0025	_	_	_	_	Ins:frameshift_variant,feature_elongation,85-86,-,29,-,;	_	_	_	_	_	_	_	_	_	_	_	_	_	_	_	1	NWMN_0025
NWMN_0025	_	_	_	_	Ins:frameshift_variant,feature_elongation,87-88,-,29-30,-,;	_	_	_	_	_	_	_	_	_	_	_	_	_	_	_	1	NWMN_0025
NWMN_0025	_	_	_	_	Ins:frameshift_variant,feature_elongation,94-95,-,32,-,;	_	_	_	_	_	_	_	_	_	_	_	_	_	_	_	1	NWMN_0025
NWMN_0025	_	_	_	_	Ins:frameshift_variant,feature_elongation,95-96,-,32,-,;	_	_	_	_	_	_	_	_	_	_	_	_	_	_	_	1	NWMN_0025
NWMN_0025	_	_	_	_	Ins:inframe_insertion,coding_sequence_variant,108-109,-/GCTGGNTAG,36-37,-,;	_	_	_	_	_	_	_	_	_	_	_	_	_	_	_	1	NWMN_0025
NWMN_0025	_	_	_	_	Ins:missense_variant,feature_elongation,92-93,gat/gaAAAt,31,D/EN,;	_	_	_	_	_	_	_	_	_	_	_	_	_	_	_	1	NWMN_0025
NWMN_0025	_	_	_	_	Ins:missense_variant,feature_elongation,97-98,att/aACAAGTTTTtt,33,I/NKFF,;	_	_	_	_	_	_	_	_	_	_	_	_	_	_	_	1	NWMN_0025
NWMN_0025	_	_	_	_	_	SNP:missense_variant,166,Ggc/Cgc,56,G/R,;	_	_	_	_	_	_	_	_	_	_	_	_	_	_	1	NWMN_0025
NWMN_0025	_	_	_	_	SNP:missense_variant,356,cGc/cTc,119,R/L,;	_	_	_	_	SNP:missense_variant,356,cGc/cTc,119,R/L,;	_	_	_	_	_	_	_	_	_	_	2	NWMN_0025
NWMN_0025	_	_	_	_	SNP:missense_variant,67,Cca/Gca,23,P/A,;	_	_	_	_	_	_	_	_	_	_	_	_	_	_	_	1	NWMN_0025
NWMN_0025	SNP:missense_variant,92,gAt/gGt,31,D/G,;	_	_	_	_	_	_	_	_	_	_	_	_	_	_	_	SNP:missense_variant,92,gAt/gGt,31,D/G,;	_	_	_	2	NWMN_0025
NWMN_0026	_	_	_	_	_	_	Del:frameshift_variant,feature_truncation,134,-,45,-,;	_	_	_	_	_	_	_	_	_	_	_	_	_	1	NWMN_0026
NWMN_0026	_	Del:frameshift_variant,feature_truncation,204,-,68,-,;	_	_	_	_	_	_	_	_	_	_	_	_	_	_	_	_	_	_	1	NWMN_0026
NWMN_0026	_	_	_	_	_	_	_	_	_	_	_	_	Del:frameshift_variant,feature_truncation,214,-,72,-,;	_	_	_	_	Del:frameshift_variant,feature_truncation,214,-,72,-,;	_	_	2	NWMN_0026
NWMN_0026	Del:frameshift_variant,feature_truncation,223,-,75,-,;	_	_	_	_	_	_	_	_	_	_	_	_	_	_	Del:frameshift_variant,feature_truncation,223,-,75,-,;	_	_	_	_	2	NWMN_0026
NWMN_0026	Del:upstream_gene_variant,-,-,-,-,DISTANCE=101;	_	_	_	_	Del:upstream_gene_variant,-,-,-,-,DISTANCE=101;	_	_	_	_	_	Del:upstream_gene_variant,-,-,-,-,DISTANCE=101;	Del:upstream_gene_variant,-,-,-,-,DISTANCE=101;	_	Del:upstream_gene_variant,-,-,-,-,DISTANCE=101;	_	_	_	_	_	5	NWMN_0026
NWMN_0026	_	_	_	_	_	_	_	_	_	_	_	_	_	_	_	_	_	_	Del:upstream_gene_variant,-,-,-,-,DISTANCE=108;	_	1	NWMN_0026
NWMN_0026	_	_	_	_	_	_	_	_	_	_	_	_	_	_	_	_	_	_	Del:upstream_gene_variant,-,-,-,-,DISTANCE=110;	_	1	NWMN_0026
NWMN_0026	_	Del:upstream_gene_variant,-,-,-,-,DISTANCE=111;	_	_	_	_	_	_	_	_	_	_	_	_	_	_	_	_	_	_	1	NWMN_0026
NWMN_0026	_	_	_	_	_	_	_	_	_	_	_	Del:upstream_gene_variant,-,-,-,-,DISTANCE=51;	_	_	_	_	_	_	_	_	1	NWMN_0026
NWMN_0026	_	_	_	_	_	_	_	_	_	_	_	Del:upstream_gene_variant,-,-,-,-,DISTANCE=60;	_	_	_	_	_	_	_	_	1	NWMN_0026
NWMN_0026	_	_	_	_	_	_	_	_	_	_	_	Del:upstream_gene_variant,-,-,-,-,DISTANCE=65;	_	_	_	_	_	_	_	_	1	NWMN_0026
NWMN_0026	Ins:frameshift_variant,feature_elongation,132-133,-,44-45,-,;	_	_	_	_	Ins:frameshift_variant,feature_elongation,132-133,-,44-45,-,;	_	_	_	_	_	_	_	_	_	_	_	_	_	_	2	NWMN_0026
NWMN_0026	_	_	_	_	_	Ins:frameshift_variant,feature_elongation,207-208,-,69-70,-,;	_	_	_	_	_	_	_	_	_	_	_	_	_	_	1	NWMN_0026
NWMN_0026	_	_	_	_	_	_	_	_	_	_	_	_	Ins:upstream_gene_variant,-,-,-,-,DISTANCE=111;	_	_	_	_	_	_	_	1	NWMN_0026
NWMN_0026	_	_	_	_	_	_	_	_	_	_	_	Ins:upstream_gene_variant,-,-,-,-,DISTANCE=28;	_	_	_	_	_	_	_	_	1	NWMN_0026
NWMN_0026	_	_	_	_	_	SNP:missense_variant,207,ttA/ttT,69,L/F,;	_	_	_	_	_	_	_	_	_	_	_	_	_	_	1	NWMN_0026
NWMN_0026	_	_	_	_	_	_	SNP:missense_variant,223,Aca/Cca,75,T/P,;	SNP:missense_variant,223,Aca/Cca,75,T/P,;	_	_	_	_	_	_	_	_	_	_	_	_	2	NWMN_0026
NWMN_0026	_	SNP:upstream_gene_variant,-,-,-,-,DISTANCE=105;	_	_	_	_	_	_	_	_	_	_	_	_	_	_	_	_	SNP:upstream_gene_variant,-,-,-,-,DISTANCE=105;	_	2	NWMN_0026
NWMN_0026	_	SNP:upstream_gene_variant,-,-,-,-,DISTANCE=108;	_	_	_	_	_	_	_	_	_	_	_	_	_	_	_	_	_	_	1	NWMN_0026
NWMN_0026	_	_	_	_	_	_	SNP:upstream_gene_variant,-,-,-,-,DISTANCE=120;	_	_	_	_	_	_	_	_	_	_	_	_	_	1	NWMN_0026
NWMN_0026	_	_	_	_	_	_	_	_	_	_	_	SNP:upstream_gene_variant,-,-,-,-,DISTANCE=53;	_	_	_	_	_	_	_	_	1	NWMN_0026
NWMN_0026	_	_	_	_	_	_	_	_	_	_	_	SNP:upstream_gene_variant,-,-,-,-,DISTANCE=54;	_	_	_	_	_	_	_	_	1	NWMN_0026
NWMN_0026	_	_	_	_	_	_	_	_	_	_	_	SNP:upstream_gene_variant,-,-,-,-,DISTANCE=61;	_	_	_	_	_	_	_	_	1	NWMN_0026
NWMN_0026	_	_	_	_	_	_	_	_	_	_	_	SNP:upstream_gene_variant,-,-,-,-,DISTANCE=62;	_	_	_	_	_	_	_	_	1	NWMN_0026
NWMN_0026	_	_	_	_	_	_	_	_	_	_	_	SNP:upstream_gene_variant,-,-,-,-,DISTANCE=67;	_	_	_	_	_	_	_	_	1	NWMN_0026
NWMN_0026	SNP:upstream_gene_variant,-,-,-,-,DISTANCE=96;	SNP:upstream_gene_variant,-,-,-,-,DISTANCE=96;	SNP:upstream_gene_variant,-,-,-,-,DISTANCE=96;	_	SNP:upstream_gene_variant,-,-,-,-,DISTANCE=96;	SNP:upstream_gene_variant,-,-,-,-,DISTANCE=96;	_	_	_	_	SNP:upstream_gene_variant,-,-,-,-,DISTANCE=96;	SNP:upstream_gene_variant,-,-,-,-,DISTANCE=96;	SNP:upstream_gene_variant,-,-,-,-,DISTANCE=96;	SNP:upstream_gene_variant,-,-,-,-,DISTANCE=96;	SNP:upstream_gene_variant,-,-,-,-,DISTANCE=96;	_	_	SNP:upstream_gene_variant,-,-,-,-,DISTANCE=96;	SNP:upstream_gene_variant,-,-,-,-,DISTANCE=96;	_	12	NWMN_0026
NWMN_0027	_	_	_	_	_	_	_	_	_	_	_	_	_	_	_	_	_	Del:frameshift_variant,feature_truncation,194,-,65,-,;	_	_	1	NWMN_0027
NWMN_0027	Ins:upstream_gene_variant,-,-,-,-,DISTANCE=131;	_	Ins:upstream_gene_variant,-,-,-,-,DISTANCE=131;	_	_	_	_	_	_	_	_	Ins:upstream_gene_variant,-,-,-,-,DISTANCE=131;	_	Ins:upstream_gene_variant,-,-,-,-,DISTANCE=131;	_	_	_	_	Ins:upstream_gene_variant,-,-,-,-,DISTANCE=131;	_	5	NWMN_0027
NWMN_0027	_	_	_	_	_	_	_	_	_	_	_	SNP:missense_variant,241,Aaa/Gaa,81,K/E,;	_	SNP:missense_variant,241,Aaa/Gaa,81,K/E,;	_	_	_	SNP:missense_variant,241,Aaa/Gaa,81,K/E,;	_	_	3	NWMN_0027
NWMN_0027	_	_	_	_	_	_	_	_	_	_	_	SNP:missense_variant,253,Aac/Gac,85,N/D,;	_	SNP:missense_variant,253,Aac/Gac,85,N/D,;	_	_	_	SNP:missense_variant,253,Aac/Gac,85,N/D,;	_	_	3	NWMN_0027
NWMN_0027	_	_	_	_	_	_	_	_	_	_	_	SNP:missense_variant,259,Ata/Gta,87,I/V,;	_	SNP:missense_variant,259,Ata/Gta,87,I/V,;	_	_	_	SNP:missense_variant,259,Ata/Gta,87,I/V,;	_	_	3	NWMN_0027
NWMN_0027	_	_	_	_	_	_	_	_	_	_	_	SNP:missense_variant,901,Aca/Tca,301,T/S,;	_	_	_	_	_	_	_	_	1	NWMN_0027
NWMN_0027	SNP:upstream_gene_variant,-,-,-,-,DISTANCE=130;	_	SNP:upstream_gene_variant,-,-,-,-,DISTANCE=130;	_	_	_	_	_	_	_	_	SNP:upstream_gene_variant,-,-,-,-,DISTANCE=130;	_	SNP:upstream_gene_variant,-,-,-,-,DISTANCE=130;	_	_	_	_	SNP:upstream_gene_variant,-,-,-,-,DISTANCE=130;	_	5	NWMN_0027
NWMN_0027	_	_	_	_	_	_	_	_	_	_	_	SNP:upstream_gene_variant,-,-,-,-,DISTANCE=133;	_	SNP:upstream_gene_variant,-,-,-,-,DISTANCE=133;	_	_	_	SNP:upstream_gene_variant,-,-,-,-,DISTANCE=133;	SNP:upstream_gene_variant,-,-,-,-,DISTANCE=133;	_	4	NWMN_0027
NWMN_0027	SNP:upstream_gene_variant,-,-,-,-,DISTANCE=140;	_	_	_	_	_	_	_	_	_	_	SNP:upstream_gene_variant,-,-,-,-,DISTANCE=140;	_	SNP:upstream_gene_variant,-,-,-,-,DISTANCE=140;	_	_	_	SNP:upstream_gene_variant,-,-,-,-,DISTANCE=140;	SNP:upstream_gene_variant,-,-,-,-,DISTANCE=140;	_	5	NWMN_0027
NWMN_0028	_	_	_	_	_	_	_	Del:frameshift_variant,feature_truncation,1263,-,421,-,;	_	_	_	_	_	_	_	_	_	_	_	_	1	NWMN_0028
NWMN_0028	_	_	_	_	_	_	_	_	_	_	_	_	_	_	_	_	_	Del:frameshift_variant,feature_truncation,198,-,66,-,;	_	_	1	NWMN_0028
NWMN_0028	_	_	_	_	Del:frameshift_variant,feature_truncation,598,-,200,-,;	_	_	_	_	_	_	_	_	_	_	_	_	_	_	_	1	NWMN_0028
NWMN_0028	_	_	Del:frameshift_variant,feature_truncation,684,-,228,-,;	_	_	_	_	_	_	_	_	_	_	_	_	_	_	_	_	_	1	NWMN_0028
NWMN_0028	_	_	_	_	_	_	_	_	_	_	_	_	_	Del:frameshift_variant,feature_truncation,694,-,232,-,;	_	_	_	_	_	_	1	NWMN_0028
NWMN_0028	_	_	_	_	_	_	_	Del:frameshift_variant,feature_truncation,735,-,245,-,;	_	_	_	_	_	_	_	_	_	_	_	_	1	NWMN_0028
NWMN_0028	_	_	_	_	_	_	_	_	_	_	_	_	_	_	_	_	_	Del:frameshift_variant,feature_truncation,737,-,246,-,;	_	_	1	NWMN_0028
NWMN_0028	_	_	_	_	_	_	_	Del:frameshift_variant,feature_truncation,743,-,248,-,;	_	_	_	_	_	_	_	_	_	_	_	_	1	NWMN_0028
NWMN_0028	_	_	_	_	_	_	_	_	_	_	_	_	_	_	Del:frameshift_variant,feature_truncation,744,-,248,-,;	_	_	_	_	_	1	NWMN_0028
NWMN_0028	_	_	_	_	_	_	_	Ins:frameshift_variant,feature_elongation,685-686,-,229,-,;	_	_	_	_	_	_	_	_	_	_	_	_	1	NWMN_0028
NWMN_0028	_	_	_	_	_	_	_	_	_	_	Ins:frameshift_variant,feature_elongation,747-748,-,249-250,-,;	_	_	_	_	_	_	Ins:frameshift_variant,feature_elongation,747-748,-,249-250,-,;	_	_	2	NWMN_0028
NWMN_0028	_	_	_	_	_	_	_	SNP:missense_variant,1268,aGc/aAc,423,S/N,;	_	_	_	_	_	_	_	_	_	_	_	_	1	NWMN_0028
NWMN_0028	_	SNP:missense_variant,694,Att/Gtt,232,I/V,;	SNP:missense_variant,694,Att/Gtt,232,I/V,;	_	_	_	SNP:missense_variant,694,Att/Gtt,232,I/V,;	SNP:missense_variant,694,Att/Gtt,232,I/V,;	_	SNP:missense_variant,694,Att/Gtt,232,I/V,;	_	SNP:missense_variant,694,Att/Gtt,232,I/V,;	_	_	_	_	_	_	_	_	6	NWMN_0028
NWMN_0028	_	SNP:missense_variant,700,Tca/Aca,234,S/T,;	SNP:missense_variant,700,Tca/Aca,234,S/T,;	_	_	_	SNP:missense_variant,700,Tca/Aca,234,S/T,;	SNP:missense_variant,700,Tca/Aca,234,S/T,;	_	SNP:missense_variant,700,Tca/Aca,234,S/T,;	SNP:missense_variant,700,Tca/Aca,234,S/T,;	SNP:missense_variant,700,Tca/Aca,234,S/T,;	_	SNP:missense_variant,700,Tca/Aca,234,S/T,;	_	_	_	_	SNP:missense_variant,700,Tca/Aca,234,S/T,;	_	9	NWMN_0028
NWMN_0029	_	_	_	_	_	_	_	_	_	_	_	Ins:downstream_gene_variant,-,-,-,-,DISTANCE=105;	_	_	_	_	_	_	_	_	1	NWMN_0029
NWMN_0030	_	_	Del:frameshift_variant,feature_truncation,241-242,-,81,-,;	_	_	_	_	_	_	_	_	_	_	_	_	_	_	_	_	_	1	NWMN_0030
NWMN_0030	_	_	_	_	_	_	_	_	_	_	_	_	_	_	_	_	_	Ins:frameshift_variant,feature_elongation,294-295,-,98-99,-,;	_	_	1	NWMN_0030
NWMN_0030	_	_	_	_	_	_	_	_	_	_	_	Ins:frameshift_variant,feature_elongation,440-441,-,147,-,;	_	_	_	_	_	_	_	_	1	NWMN_0030
NWMN_0030	SNP:missense_variant,699,agA/agC,233,R/S,;	_	_	_	_	_	_	_	_	_	_	_	SNP:missense_variant,699,agA/agC,233,R/S,;	_	_	SNP:missense_variant,699,agA/agC,233,R/S,;	SNP:missense_variant,699,agA/agC,233,R/S,;	SNP:missense_variant,699,agA/agC,233,R/S,;	_	_	5	NWMN_0030
NWMN_0031	_	_	_	_	_	_	_	_	_	_	_	Del:3_prime_UTR_variant,feature_truncation,296,-,-,-,;	_	_	_	_	_	_	_	_	1	NWMN_0031
NWMN_0031	_	_	_	_	_	_	_	_	_	_	_	Del:downstream_gene_variant,-,-,-,-,DISTANCE=12;	_	_	_	_	_	_	_	_	1	NWMN_0031
NWMN_0031	_	_	_	_	_	_	_	_	_	_	_	Del:downstream_gene_variant,-,-,-,-,DISTANCE=15;	_	_	_	_	_	_	_	_	1	NWMN_0031
NWMN_0031	_	_	_	_	_	_	_	_	_	_	_	Del:downstream_gene_variant,-,-,-,-,DISTANCE=2;	_	_	_	_	_	_	_	_	1	NWMN_0031
NWMN_0031	_	_	_	_	_	_	_	_	_	_	_	Del:downstream_gene_variant,-,-,-,-,DISTANCE=7;	_	_	_	_	_	_	_	_	1	NWMN_0031
NWMN_0031	_	_	_	_	_	_	_	_	_	_	_	_	Del:upstream_gene_variant,-,-,-,-,DISTANCE=87;	_	_	_	_	_	_	_	1	NWMN_0031
NWMN_0031	_	_	_	_	_	_	_	_	_	_	_	_	_	Ins:3_prime_UTR_variant,feature_elongation,294-295,-,-,-,;	_	_	_	_	_	_	1	NWMN_0031
NWMN_0031	_	_	_	_	_	_	_	_	_	_	_	_	_	Ins:downstream_gene_variant,-,-,-,-,DISTANCE=17;	_	_	_	_	_	_	1	NWMN_0031
NWMN_0031	_	_	_	_	_	_	_	_	_	_	_	_	_	Ins:downstream_gene_variant,-,-,-,-,DISTANCE=22;	_	_	_	_	_	_	1	NWMN_0031
NWMN_0031	_	_	_	_	_	_	_	_	_	_	_	_	_	Ins:downstream_gene_variant,-,-,-,-,DISTANCE=25;	_	_	_	_	_	_	1	NWMN_0031
NWMN_0031	_	_	_	_	_	_	_	_	_	_	_	_	_	Ins:downstream_gene_variant,-,-,-,-,DISTANCE=29;	_	_	_	_	_	_	1	NWMN_0031
NWMN_0031	_	_	_	_	_	_	_	_	_	_	_	_	_	Ins:downstream_gene_variant,-,-,-,-,DISTANCE=30;	_	_	_	_	_	_	1	NWMN_0031
NWMN_0031	_	_	_	_	_	_	_	_	_	_	_	Ins:downstream_gene_variant,-,-,-,-,DISTANCE=30;	_	_	_	_	_	_	_	_	1	NWMN_0031
NWMN_0031	_	_	_	_	_	_	_	_	_	_	_	_	_	Ins:downstream_gene_variant,-,-,-,-,DISTANCE=31;	_	_	_	_	_	_	1	NWMN_0031
NWMN_0031	_	_	_	_	_	_	_	_	_	_	_	_	_	Ins:downstream_gene_variant,-,-,-,-,DISTANCE=32;	_	_	_	_	_	_	1	NWMN_0031
NWMN_0031	_	_	_	_	_	_	_	_	_	_	_	_	_	Ins:downstream_gene_variant,-,-,-,-,DISTANCE=33;	_	_	_	_	_	_	1	NWMN_0031
NWMN_0031	_	_	_	_	_	_	_	_	_	_	_	_	_	Ins:downstream_gene_variant,-,-,-,-,DISTANCE=34;	_	_	_	_	_	_	1	NWMN_0031
NWMN_0031	_	_	_	_	_	_	_	_	_	_	_	_	_	Ins:downstream_gene_variant,-,-,-,-,DISTANCE=4;	_	_	_	_	_	_	1	NWMN_0031
NWMN_0031	_	_	_	_	_	_	_	_	_	_	_	_	_	Ins:downstream_gene_variant,-,-,-,-,DISTANCE=7;	_	_	_	_	_	_	1	NWMN_0031
NWMN_0031	_	_	_	_	_	_	_	_	_	_	_	_	_	Ins:frameshift_variant,feature_elongation,293-294,-,98,-,;	_	_	_	_	_	_	1	NWMN_0031
NWMN_0031	_	_	_	_	_	_	_	_	_	_	_	_	_	SNP:3_prime_UTR_variant,296,-,-,-,;	_	_	_	_	_	_	1	NWMN_0031
NWMN_0031	_	_	_	_	_	_	_	_	_	_	_	SNP:downstream_gene_variant,-,-,-,-,DISTANCE=10;	_	_	_	_	_	_	_	_	1	NWMN_0031
NWMN_0031	_	_	_	_	_	_	_	_	_	_	_	_	_	SNP:downstream_gene_variant,-,-,-,-,DISTANCE=12;	_	_	_	_	_	_	1	NWMN_0031
NWMN_0031	_	_	_	_	_	_	_	_	_	_	_	_	_	SNP:downstream_gene_variant,-,-,-,-,DISTANCE=14;	_	_	_	_	_	_	1	NWMN_0031
NWMN_0031	_	_	_	_	_	_	_	_	_	_	_	_	_	SNP:downstream_gene_variant,-,-,-,-,DISTANCE=15;	_	_	_	_	_	_	1	NWMN_0031
NWMN_0031	_	_	_	_	_	_	_	_	_	_	_	_	_	SNP:downstream_gene_variant,-,-,-,-,DISTANCE=16;	_	_	_	_	_	_	1	NWMN_0031
NWMN_0031	_	_	_	_	_	_	_	_	_	_	_	_	_	SNP:downstream_gene_variant,-,-,-,-,DISTANCE=18;	_	_	_	_	_	_	1	NWMN_0031
NWMN_0031	_	_	_	_	_	_	_	_	_	_	_	SNP:downstream_gene_variant,-,-,-,-,DISTANCE=18;	_	_	_	_	_	_	_	_	1	NWMN_0031
NWMN_0031	_	_	_	_	_	_	_	_	_	_	_	_	_	SNP:downstream_gene_variant,-,-,-,-,DISTANCE=2;	_	_	_	_	_	_	1	NWMN_0031
NWMN_0031	_	_	_	_	_	_	_	_	_	_	_	_	_	SNP:downstream_gene_variant,-,-,-,-,DISTANCE=21;	_	_	_	_	_	_	1	NWMN_0031
NWMN_0031	_	_	_	_	_	_	_	_	_	_	_	SNP:downstream_gene_variant,-,-,-,-,DISTANCE=21;	_	_	_	_	_	_	_	_	1	NWMN_0031
NWMN_0031	_	_	_	_	_	_	_	_	_	_	_	SNP:downstream_gene_variant,-,-,-,-,DISTANCE=23;	_	_	_	_	_	_	_	_	1	NWMN_0031
NWMN_0031	_	_	_	_	_	_	_	_	_	_	_	SNP:downstream_gene_variant,-,-,-,-,DISTANCE=24;	_	_	_	_	_	_	_	_	1	NWMN_0031
NWMN_0031	_	_	_	_	_	_	_	_	_	_	_	SNP:downstream_gene_variant,-,-,-,-,DISTANCE=25;	_	_	_	_	_	_	_	_	1	NWMN_0031
NWMN_0031	_	_	_	_	_	_	_	_	_	_	_	_	_	SNP:downstream_gene_variant,-,-,-,-,DISTANCE=27;	_	_	_	_	_	_	1	NWMN_0031
NWMN_0031	_	_	_	_	_	_	_	_	_	_	_	SNP:downstream_gene_variant,-,-,-,-,DISTANCE=31;	_	_	_	_	_	_	_	_	1	NWMN_0031
NWMN_0031	_	_	_	_	_	_	_	_	_	_	_	SNP:downstream_gene_variant,-,-,-,-,DISTANCE=32;	_	_	_	_	_	_	_	_	1	NWMN_0031
NWMN_0031	_	_	_	_	_	_	_	_	_	_	_	SNP:downstream_gene_variant,-,-,-,-,DISTANCE=33;	_	_	_	_	_	_	_	_	1	NWMN_0031
NWMN_0031	_	_	_	_	_	_	_	_	_	_	_	SNP:downstream_gene_variant,-,-,-,-,DISTANCE=34;	_	_	_	_	_	_	_	_	1	NWMN_0031
NWMN_0031	_	_	_	_	_	_	_	_	_	_	_	SNP:downstream_gene_variant,-,-,-,-,DISTANCE=35;	_	_	_	_	_	_	_	_	1	NWMN_0031
NWMN_0031	_	_	_	_	_	_	_	_	_	_	_	SNP:downstream_gene_variant,-,-,-,-,DISTANCE=4;	_	_	_	_	_	_	_	_	1	NWMN_0031
NWMN_0031	_	_	_	_	_	_	_	_	_	_	_	_	_	SNP:downstream_gene_variant,-,-,-,-,DISTANCE=5;	_	_	_	_	_	_	1	NWMN_0031
NWMN_0031	_	_	_	_	_	_	_	_	_	_	_	SNP:downstream_gene_variant,-,-,-,-,DISTANCE=5;	_	_	_	_	_	_	_	_	1	NWMN_0031
NWMN_0031	_	_	_	_	_	_	_	_	_	_	_	SNP:missense_variant,294,aaG/aaC,98,K/N,;	_	_	_	_	_	_	_	_	1	NWMN_0031
NWMN_0032	_	_	_	_	_	_	_	_	_	_	_	Del:downstream_gene_variant,-,-,-,-,DISTANCE=26;	_	_	_	_	_	_	_	_	1	NWMN_0032
NWMN_0032	_	_	_	_	_	_	_	_	_	_	_	_	_	_	_	_	_	_	Ins:coding_sequence_variant,feature_elongation,1118-1119,aaa/aaNNNa,373,-,;	_	1	NWMN_0032
NWMN_0032	_	_	_	_	_	_	_	_	_	_	_	Ins:downstream_gene_variant,-,-,-,-,DISTANCE=2;	_	_	_	_	_	_	_	_	1	NWMN_0032
NWMN_0032	_	_	_	_	_	_	_	_	_	_	_	Ins:downstream_gene_variant,-,-,-,-,DISTANCE=22;	_	_	_	_	_	_	_	_	1	NWMN_0032
NWMN_0032	_	_	_	_	_	_	_	_	_	_	_	_	_	Ins:downstream_gene_variant,-,-,-,-,DISTANCE=29;	_	_	_	_	_	_	1	NWMN_0032
NWMN_0032	_	_	_	_	_	_	_	_	_	_	_	Ins:downstream_gene_variant,-,-,-,-,DISTANCE=32;	_	_	_	_	_	_	_	_	1	NWMN_0032
NWMN_0032	_	_	_	_	_	_	_	_	_	_	_	_	_	Ins:downstream_gene_variant,-,-,-,-,DISTANCE=33;	_	_	_	_	_	_	1	NWMN_0032
NWMN_0032	_	_	_	_	_	_	_	_	_	_	_	_	_	Ins:downstream_gene_variant,-,-,-,-,DISTANCE=34;	_	_	_	_	_	_	1	NWMN_0032
NWMN_0032	_	_	_	_	_	_	_	_	_	_	_	_	_	Ins:downstream_gene_variant,-,-,-,-,DISTANCE=35;	_	_	_	_	_	_	1	NWMN_0032
NWMN_0032	_	_	_	_	_	_	_	_	_	_	_	Ins:downstream_gene_variant,-,-,-,-,DISTANCE=9;	_	_	_	_	_	_	_	_	1	NWMN_0032
NWMN_0032	_	_	_	Ins:frameshift_variant,feature_elongation,1001-1002,-,334,-,;	_	_	_	_	_	_	_	_	_	_	_	_	_	_	_	_	1	NWMN_0032
NWMN_0032	_	_	_	_	_	_	_	_	_	_	Ins:frameshift_variant,feature_elongation,1152-1153,-,384-385,-,;	_	_	_	_	_	_	_	_	_	1	NWMN_0032
NWMN_0032	_	_	_	_	_	_	Ins:frameshift_variant,feature_elongation,1152-1153,-,384-385,-,;	_	_	_	_	_	_	_	_	_	_	_	_	_	1	NWMN_0032
NWMN_0032	_	_	_	_	_	_	_	_	_	_	_	_	Ins:frameshift_variant,feature_elongation,876-877,-,292-293,-,;	_	_	_	_	_	_	_	1	NWMN_0032
NWMN_0032	_	_	_	_	_	_	_	_	_	_	_	SNP:downstream_gene_variant,-,-,-,-,DISTANCE=11;	_	_	_	_	_	_	_	_	1	NWMN_0032
NWMN_0032	_	_	_	_	_	_	_	_	_	_	_	SNP:downstream_gene_variant,-,-,-,-,DISTANCE=12;	_	_	_	_	_	_	_	_	1	NWMN_0032
NWMN_0032	_	_	_	_	_	_	_	_	_	_	_	SNP:downstream_gene_variant,-,-,-,-,DISTANCE=16;	_	_	_	_	_	_	_	_	1	NWMN_0032
NWMN_0032	_	_	_	_	_	_	_	_	_	_	_	SNP:downstream_gene_variant,-,-,-,-,DISTANCE=18;	_	_	_	_	_	_	_	_	1	NWMN_0032
NWMN_0032	_	_	_	_	_	_	_	_	_	_	_	SNP:downstream_gene_variant,-,-,-,-,DISTANCE=21;	_	_	_	_	_	_	_	_	1	NWMN_0032
NWMN_0032	_	_	_	_	_	_	_	_	_	_	_	SNP:downstream_gene_variant,-,-,-,-,DISTANCE=22;	_	_	_	_	_	_	_	_	1	NWMN_0032
NWMN_0032	_	_	_	_	_	_	_	_	_	_	_	SNP:downstream_gene_variant,-,-,-,-,DISTANCE=25;	_	_	_	_	_	_	_	_	1	NWMN_0032
NWMN_0032	_	_	_	_	_	_	_	_	_	_	_	SNP:downstream_gene_variant,-,-,-,-,DISTANCE=30;	_	_	_	_	_	_	_	_	1	NWMN_0032
NWMN_0032	_	_	_	_	_	_	_	_	_	_	_	SNP:downstream_gene_variant,-,-,-,-,DISTANCE=34;	_	_	_	_	_	_	_	_	1	NWMN_0032
NWMN_0032	_	_	_	_	_	_	_	_	_	_	_	SNP:downstream_gene_variant,-,-,-,-,DISTANCE=35;	_	_	_	_	_	_	_	_	1	NWMN_0032
NWMN_0032	_	_	_	_	_	_	_	_	_	_	_	SNP:downstream_gene_variant,-,-,-,-,DISTANCE=4;	_	_	_	_	_	_	_	_	1	NWMN_0032
NWMN_0032	_	_	_	_	_	_	_	_	_	_	_	SNP:downstream_gene_variant,-,-,-,-,DISTANCE=5;	_	_	_	_	_	_	_	_	1	NWMN_0032
NWMN_0032	_	_	_	_	_	_	_	_	_	_	_	_	_	_	_	_	_	_	SNP:missense_variant,1124,gGt/gAt,375,G/D,;	_	1	NWMN_0032
NWMN_0032	_	_	_	_	_	_	_	_	_	_	_	_	_	_	_	_	_	_	SNP:missense_variant,1190,gAc/gTc,397,D/V,;	_	1	NWMN_0032
NWMN_0032	_	_	_	_	_	_	_	_	_	_	_	_	_	_	_	SNP:missense_variant,182,cCt/cTt,61,P/L,;	_	_	_	_	1	NWMN_0032
NWMN_0032	_	_	_	_	_	_	_	_	_	_	_	_	_	_	_	SNP:missense_variant,188,aTa/aAa,63,I/K,;	_	_	_	_	1	NWMN_0032
NWMN_0034	_	_	_	_	SNP:stop_gained,105,taC/taA,35,Y/*,;	_	_	_	_	_	_	_	_	_	_	_	_	_	_	_	1	NWMN_0034
NWMN_0034	_	_	_	_	_	_	_	_	_	_	SNP:upstream_gene_variant,-,-,-,-,DISTANCE=78;	_	_	_	_	_	_	_	_	_	1	NWMN_0034
NWMN_0035	Del:frameshift_variant,feature_truncation,218,-,73,-,;	_	_	_	_	_	_	_	_	_	_	_	_	_	_	_	_	_	_	_	1	NWMN_0035
NWMN_0035	_	_	SNP:missense_variant,465,aaC/aaA,155,N/K,;	_	_	_	_	_	_	_	_	_	_	_	_	_	_	_	_	_	1	NWMN_0035
NWMN_0035	_	_	SNP:missense_variant,478,Cct/Act,160,P/T,;	_	_	_	_	_	_	_	_	_	_	_	_	_	_	_	_	_	1	NWMN_0035
NWMN_0035	_	_	_	SNP:missense_variant,569,aCt/aTt,190,T/I,;	_	_	_	_	_	_	_	_	_	_	_	_	_	_	_	_	1	NWMN_0035
NWMN_0035	SNP:upstream_gene_variant,-,-,-,-,DISTANCE=86;	SNP:upstream_gene_variant,-,-,-,-,DISTANCE=86;	SNP:upstream_gene_variant,-,-,-,-,DISTANCE=86;	_	SNP:upstream_gene_variant,-,-,-,-,DISTANCE=86;	_	_	_	_	_	SNP:upstream_gene_variant,-,-,-,-,DISTANCE=86;	_	SNP:upstream_gene_variant,-,-,-,-,DISTANCE=86;	_	_	_	_	_	_	_	6	NWMN_0035
NWMN_0037	_	_	_	_	_	_	_	_	_	_	_	_	_	SNP:missense_variant,706,Gtt/Ctt,236,V/L,;	_	_	_	_	_	_	1	NWMN_0037
NWMN_0039	_	_	_	_	_	_	_	_	_	_	_	Del:frameshift_variant,feature_truncation,749,-,250,-,;	_	_	_	_	_	_	_	_	1	NWMN_0039
NWMN_0039	_	_	_	_	_	_	_	_	_	_	_	Ins:frameshift_variant,feature_elongation,2607-2608,-,869-870,-,;	_	_	_	_	_	_	_	_	1	NWMN_0039
NWMN_0039	_	_	_	_	_	_	_	_	_	_	_	Ins:frameshift_variant,feature_elongation,740-741,-,247,-,;	_	_	_	_	_	Ins:frameshift_variant,feature_elongation,740-741,-,247,-,;	_	_	2	NWMN_0039
NWMN_0039	_	_	_	_	_	_	_	_	_	_	_	Ins:frameshift_variant,feature_elongation,743-744,-,248,-,;	_	_	_	_	_	_	_	_	1	NWMN_0039
NWMN_0039	_	_	_	_	_	_	_	_	_	_	_	Ins:frameshift_variant,feature_elongation,982-983,-,328,-,;	_	_	_	_	_	_	_	_	1	NWMN_0039
NWMN_0039	_	_	_	_	_	_	_	_	_	_	_	SNP:missense_variant,744,atA/atG,248,I/M,;	_	_	_	_	_	_	_	_	1	NWMN_0039
NWMN_0041	_	_	_	_	_	_	_	_	_	_	_	_	_	_	_	_	_	Del:frameshift_variant,feature_truncation,783,-,261,-,;	_	_	1	NWMN_0041
NWMN_0041	_	_	_	_	Del:frameshift_variant,feature_truncation,896,-,299,-,;	_	_	_	_	_	_	_	_	_	_	_	_	_	_	_	1	NWMN_0041
NWMN_0041	_	_	_	_	_	_	_	_	_	_	_	Del:frameshift_variant,feature_truncation,910,-,304,-,;	_	_	_	_	_	Del:frameshift_variant,feature_truncation,910,-,304,-,;	_	_	2	NWMN_0041
NWMN_0041	_	_	_	_	_	_	_	_	_	_	_	SNP:missense_variant,911,cTg/cAg,304,L/Q,;	_	_	_	_	_	SNP:missense_variant,911,cTg/cAg,304,L/Q,;	_	_	2	NWMN_0041
NWMN_0042	_	_	_	_	_	_	_	_	_	_	Del:frameshift_variant,feature_truncation,416,-,139,-,;	_	_	_	_	_	_	_	_	_	1	NWMN_0042
NWMN_0042	_	_	_	_	_	_	_	_	_	_	_	_	_	_	_	_	_	_	Del:frameshift_variant,feature_truncation,597,-,199,-,;	_	1	NWMN_0042
NWMN_0042	Del:frameshift_variant,feature_truncation,607,-,203,-,;	_	_	_	_	_	_	_	_	_	_	_	_	_	_	_	_	_	_	_	1	NWMN_0042
NWMN_0042	Del:frameshift_variant,feature_truncation,751,-,251,-,;	_	_	_	_	_	_	_	_	_	_	_	_	_	_	_	_	_	_	_	1	NWMN_0042
NWMN_0042	_	_	_	_	_	_	_	_	_	_	_	_	_	_	_	_	_	Ins:frameshift_variant,feature_elongation,275-276,-,92,-,;	_	_	1	NWMN_0042
NWMN_0042	_	_	_	_	_	_	Ins:frameshift_variant,feature_elongation,583-584,-,195,-,;	_	_	_	_	_	_	_	_	_	_	_	Ins:frameshift_variant,feature_elongation,583-584,-,195,-,;	_	2	NWMN_0042
NWMN_0042	Ins:frameshift_variant,feature_elongation,740-741,-,247,-,;	_	_	_	_	_	_	_	_	_	_	_	Ins:frameshift_variant,feature_elongation,740-741,-,247,-,;	_	_	_	_	_	_	_	2	NWMN_0042
NWMN_0042	SNP:downstream_gene_variant,-,-,-,-,DISTANCE=1;	_	SNP:downstream_gene_variant,-,-,-,-,DISTANCE=1;	SNP:downstream_gene_variant,-,-,-,-,DISTANCE=1;	SNP:downstream_gene_variant,-,-,-,-,DISTANCE=1;	_	_	SNP:downstream_gene_variant,-,-,-,-,DISTANCE=1;	SNP:downstream_gene_variant,-,-,-,-,DISTANCE=1;	SNP:downstream_gene_variant,-,-,-,-,DISTANCE=1;	_	_	_	SNP:downstream_gene_variant,-,-,-,-,DISTANCE=1;	SNP:downstream_gene_variant,-,-,-,-,DISTANCE=1;	SNP:downstream_gene_variant,-,-,-,-,DISTANCE=1;	_	_	SNP:downstream_gene_variant,-,-,-,-,DISTANCE=1;	SNP:downstream_gene_variant,-,-,-,-,DISTANCE=1;	12	NWMN_0042
NWMN_0042	SNP:downstream_gene_variant,-,-,-,-,DISTANCE=3;	_	SNP:downstream_gene_variant,-,-,-,-,DISTANCE=3;	SNP:downstream_gene_variant,-,-,-,-,DISTANCE=3;	SNP:downstream_gene_variant,-,-,-,-,DISTANCE=3;	_	_	SNP:downstream_gene_variant,-,-,-,-,DISTANCE=3;	SNP:downstream_gene_variant,-,-,-,-,DISTANCE=3;	SNP:downstream_gene_variant,-,-,-,-,DISTANCE=3;	_	_	_	SNP:downstream_gene_variant,-,-,-,-,DISTANCE=3;	SNP:downstream_gene_variant,-,-,-,-,DISTANCE=3;	SNP:downstream_gene_variant,-,-,-,-,DISTANCE=3;	_	_	SNP:downstream_gene_variant,-,-,-,-,DISTANCE=3;	SNP:downstream_gene_variant,-,-,-,-,DISTANCE=3;	12	NWMN_0042
NWMN_0042	_	_	SNP:missense_variant,481,Gac/Aac,161,D/N,;	_	_	_	_	_	_	_	_	SNP:missense_variant,481,Gac/Aac,161,D/N,;	_	_	_	_	_	_	_	_	2	NWMN_0042
NWMN_0042	_	SNP:missense_variant,497,aAa/aCa,166,K/T,;	SNP:missense_variant,497,aAa/aCa,166,K/T,;	SNP:missense_variant,497,aAa/aCa,166,K/T,;	SNP:missense_variant,497,aAa/aCa,166,K/T,;	SNP:missense_variant,497,aAa/aCa,166,K/T,;	_	_	_	SNP:missense_variant,497,aAa/aCa,166,K/T,;	_	SNP:missense_variant,497,aAa/aCa,166,K/T,;	_	SNP:missense_variant,497,aAa/aCa,166,K/T,;	SNP:missense_variant,497,aAa/aCa,166,K/T,;	_	_	_	_	SNP:missense_variant,497,aAa/aCa,166,K/T,;	10	NWMN_0042
NWMN_0042	_	SNP:missense_variant,501,aaT/aaG,167,N/K,;	SNP:missense_variant,501,aaT/aaG,167,N/K,;	SNP:missense_variant,501,aaT/aaG,167,N/K,;	SNP:missense_variant,501,aaT/aaG,167,N/K,;	SNP:missense_variant,501,aaT/aaG,167,N/K,;	_	_	_	SNP:missense_variant,501,aaT/aaG,167,N/K,;	_	SNP:missense_variant,501,aaT/aaG,167,N/K,;	_	SNP:missense_variant,501,aaT/aaG,167,N/K,;	SNP:missense_variant,501,aaT/aaG,167,N/K,;	_	_	_	_	SNP:missense_variant,501,aaT/aaG,167,N/K,;	10	NWMN_0042
NWMN_0042	_	SNP:missense_variant,607,Gat/Aat,203,D/N,;	_	_	SNP:missense_variant,607,Gat/Aat,203,D/N,;	SNP:missense_variant,607,Gat/Aat,203,D/N,;	_	_	_	SNP:missense_variant,607,Gat/Aat,203,D/N,;	_	_	_	_	_	_	_	_	_	SNP:missense_variant,607,Gat/Aat,203,D/N,;	5	NWMN_0042
NWMN_0042	_	SNP:missense_variant,609,gaT/gaA,203,D/E,;	_	_	SNP:missense_variant,609,gaT/gaA,203,D/E,;	SNP:missense_variant,609,gaT/gaA,203,D/E,;	_	_	_	SNP:missense_variant,609,gaT/gaA,203,D/E,;	_	_	_	_	_	_	_	_	_	SNP:missense_variant,609,gaT/gaA,203,D/E,;	5	NWMN_0042
NWMN_0042	_	_	_	_	_	_	_	_	_	SNP:missense_variant,725,aTa/aCa,242,I/T,;	_	_	_	_	_	_	_	_	_	_	1	NWMN_0042
NWMN_0042	_	_	_	_	_	_	_	_	_	SNP:missense_variant,728,tAc/tTc,243,Y/F,;	_	_	_	_	_	_	_	_	_	_	1	NWMN_0042
NWMN_0042	_	_	_	_	_	_	_	_	_	SNP:missense_variant,734,aGt/aCt,245,S/T,;	_	_	_	_	_	_	_	_	_	_	1	NWMN_0042
NWMN_0042	_	_	SNP:missense_variant,748,Tat/Cat,250,Y/H,;	SNP:missense_variant,748,Tat/Cat,250,Y/H,;	SNP:missense_variant,748,Tat/Cat,250,Y/H,;	_	_	SNP:missense_variant,748,Tat/Cat,250,Y/H,;	SNP:missense_variant,748,Tat/Cat,250,Y/H,;	SNP:missense_variant,748,Tat/Cat,250,Y/H,;	_	_	_	SNP:missense_variant,748,Tat/Cat,250,Y/H,;	SNP:missense_variant,748,Tat/Cat,250,Y/H,;	SNP:missense_variant,748,Tat/Cat,250,Y/H,;	_	_	SNP:missense_variant,748,Tat/Cat,250,Y/H,;	SNP:missense_variant,748,Tat/Cat,250,Y/H,;	11	NWMN_0042
NWMN_0042	_	_	SNP:missense_variant,749,tAt/tTt,250,Y/F,;	SNP:missense_variant,749,tAt/tTt,250,Y/F,;	SNP:missense_variant,749,tAt/tTt,250,Y/F,;	_	_	SNP:missense_variant,749,tAt/tTt,250,Y/F,;	SNP:missense_variant,749,tAt/tTt,250,Y/F,;	SNP:missense_variant,749,tAt/tTt,250,Y/F,;	_	_	_	SNP:missense_variant,749,tAt/tTt,250,Y/F,;	SNP:missense_variant,749,tAt/tTt,250,Y/F,;	SNP:missense_variant,749,tAt/tTt,250,Y/F,;	_	_	SNP:missense_variant,749,tAt/tTt,250,Y/F,;	SNP:missense_variant,749,tAt/tTt,250,Y/F,;	11	NWMN_0042
NWMN_0042	_	_	SNP:missense_variant,751,Aaa/Gaa,251,K/E,;	SNP:missense_variant,751,Aaa/Gaa,251,K/E,;	SNP:missense_variant,751,Aaa/Gaa,251,K/E,;	_	_	SNP:missense_variant,751,Aaa/Gaa,251,K/E,;	SNP:missense_variant,751,Aaa/Gaa,251,K/E,;	SNP:missense_variant,751,Aaa/Gaa,251,K/E,;	_	_	_	SNP:missense_variant,751,Aaa/Gaa,251,K/E,;	SNP:missense_variant,751,Aaa/Gaa,251,K/E,;	SNP:missense_variant,751,Aaa/Gaa,251,K/E,;	_	_	SNP:missense_variant,751,Aaa/Gaa,251,K/E,;	SNP:missense_variant,751,Aaa/Gaa,251,K/E,;	11	NWMN_0042
NWMN_0042	_	_	SNP:missense_variant,754,Aaa/Caa,252,K/Q,;	SNP:missense_variant,754,Aaa/Caa,252,K/Q,;	SNP:missense_variant,754,Aaa/Caa,252,K/Q,;	_	_	SNP:missense_variant,754,Aaa/Caa,252,K/Q,;	SNP:missense_variant,754,Aaa/Caa,252,K/Q,;	SNP:missense_variant,754,Aaa/Caa,252,K/Q,;	_	_	_	SNP:missense_variant,754,Aaa/Caa,252,K/Q,;	SNP:missense_variant,754,Aaa/Caa,252,K/Q,;	SNP:missense_variant,754,Aaa/Caa,252,K/Q,;	_	_	SNP:missense_variant,754,Aaa/Caa,252,K/Q,;	SNP:missense_variant,754,Aaa/Caa,252,K/Q,;	11	NWMN_0042
NWMN_0042	_	_	SNP:missense_variant,755,aAa/aCa,252,K/T,;	SNP:missense_variant,755,aAa/aCa,252,K/T,;	SNP:missense_variant,755,aAa/aCa,252,K/T,;	_	_	SNP:missense_variant,755,aAa/aCa,252,K/T,;	SNP:missense_variant,755,aAa/aCa,252,K/T,;	SNP:missense_variant,755,aAa/aCa,252,K/T,;	_	_	_	SNP:missense_variant,755,aAa/aCa,252,K/T,;	SNP:missense_variant,755,aAa/aCa,252,K/T,;	SNP:missense_variant,755,aAa/aCa,252,K/T,;	_	_	SNP:missense_variant,755,aAa/aCa,252,K/T,;	SNP:missense_variant,755,aAa/aCa,252,K/T,;	11	NWMN_0042
NWMN_0042	SNP:missense_variant,761,gGa/gAa,254,G/E,;	_	SNP:missense_variant,761,gGa/gAa,254,G/E,;	SNP:missense_variant,761,gGa/gAa,254,G/E,;	SNP:missense_variant,761,gGa/gAa,254,G/E,;	_	_	SNP:missense_variant,761,gGa/gAa,254,G/E,;	SNP:missense_variant,761,gGa/gAa,254,G/E,;	SNP:missense_variant,761,gGa/gAa,254,G/E,;	_	_	_	SNP:missense_variant,761,gGa/gAa,254,G/E,;	SNP:missense_variant,761,gGa/gAa,254,G/E,;	SNP:missense_variant,761,gGa/gAa,254,G/E,;	_	_	SNP:missense_variant,761,gGa/gAa,254,G/E,;	SNP:missense_variant,761,gGa/gAa,254,G/E,;	12	NWMN_0042
NWMN_0042	SNP:missense_variant,766,Gta/Ata,256,V/I,;	_	SNP:missense_variant,766,Gta/Ata,256,V/I,;	SNP:missense_variant,766,Gta/Ata,256,V/I,;	SNP:missense_variant,766,Gta/Ata,256,V/I,;	_	_	SNP:missense_variant,766,Gta/Ata,256,V/I,;	SNP:missense_variant,766,Gta/Ata,256,V/I,;	SNP:missense_variant,766,Gta/Ata,256,V/I,;	_	_	_	SNP:missense_variant,766,Gta/Ata,256,V/I,;	SNP:missense_variant,766,Gta/Ata,256,V/I,;	SNP:missense_variant,766,Gta/Ata,256,V/I,;	_	_	SNP:missense_variant,766,Gta/Ata,256,V/I,;	SNP:missense_variant,766,Gta/Ata,256,V/I,;	12	NWMN_0042
NWMN_0042	SNP:missense_variant,767,gTa/gAa,256,V/E,;	_	SNP:missense_variant,767,gTa/gAa,256,V/E,;	SNP:missense_variant,767,gTa/gAa,256,V/E,;	SNP:missense_variant,767,gTa/gAa,256,V/E,;	_	_	SNP:missense_variant,767,gTa/gAa,256,V/E,;	SNP:missense_variant,767,gTa/gAa,256,V/E,;	SNP:missense_variant,767,gTa/gAa,256,V/E,;	_	_	_	SNP:missense_variant,767,gTa/gAa,256,V/E,;	SNP:missense_variant,767,gTa/gAa,256,V/E,;	SNP:missense_variant,767,gTa/gAa,256,V/E,;	_	_	SNP:missense_variant,767,gTa/gAa,256,V/E,;	SNP:missense_variant,767,gTa/gAa,256,V/E,;	12	NWMN_0042
NWMN_0042	_	SNP:stop_gained,496,Aaa/Taa,166,K/*,;	SNP:stop_gained,496,Aaa/Taa,166,K/*,;	SNP:stop_gained,496,Aaa/Taa,166,K/*,;	SNP:stop_gained,496,Aaa/Taa,166,K/*,;	SNP:stop_gained,496,Aaa/Taa,166,K/*,;	_	_	_	SNP:stop_gained,496,Aaa/Taa,166,K/*,;	_	SNP:stop_gained,496,Aaa/Taa,166,K/*,;	_	SNP:stop_gained,496,Aaa/Taa,166,K/*,;	SNP:stop_gained,496,Aaa/Taa,166,K/*,;	_	_	_	_	SNP:stop_gained,496,Aaa/Taa,166,K/*,;	10	NWMN_0042
NWMN_0043	_	_	_	_	_	_	Del:frameshift_variant,feature_truncation,336,-,112,-,;	_	_	_	_	_	_	_	_	_	_	_	_	_	1	NWMN_0043
NWMN_0043	_	_	_	_	_	_	_	_	_	_	Del:frameshift_variant,feature_truncation,525,-,175,-,;	_	_	_	_	_	_	_	_	_	1	NWMN_0043
NWMN_0043	_	_	_	_	_	_	Del:frameshift_variant,feature_truncation,576,-,192,-,;	_	_	_	_	_	_	_	_	_	_	_	_	_	1	NWMN_0043
NWMN_0043	_	_	Del:frameshift_variant,feature_truncation,681,-,227,-,;	_	_	_	_	_	_	_	_	_	_	_	_	_	_	_	_	_	1	NWMN_0043
NWMN_0043	_	_	_	Ins:3_prime_UTR_variant,feature_elongation,768-769,-,-,-,;	_	_	_	_	_	_	_	_	_	_	_	_	_	_	_	_	1	NWMN_0043
NWMN_0043	_	_	_	_	_	_	_	_	_	_	_	_	Ins:frameshift_variant,feature_elongation,220-221,-,74,-,;	_	_	_	_	_	_	_	1	NWMN_0043
NWMN_0043	_	_	_	_	_	_	_	_	_	_	_	_	Ins:frameshift_variant,feature_elongation,224-225,-,75,-,;	_	_	_	_	_	_	_	1	NWMN_0043
NWMN_0043	_	_	_	_	_	_	_	_	_	_	_	_	Ins:frameshift_variant,feature_elongation,226-227,-,76,-,;	_	_	_	_	_	_	_	1	NWMN_0043
NWMN_0043	_	_	_	_	_	_	_	_	_	_	_	_	Ins:frameshift_variant,feature_elongation,228-229,-,76-77,-,;	_	_	_	_	_	_	_	1	NWMN_0043
NWMN_0043	_	_	_	_	_	_	_	_	_	_	_	_	Ins:frameshift_variant,feature_elongation,230-231,-,77,-,;	_	_	_	_	_	_	_	1	NWMN_0043
NWMN_0043	_	_	_	_	_	_	_	_	_	_	_	_	Ins:frameshift_variant,feature_elongation,236-237,-,79,-,;	_	_	_	_	_	_	_	1	NWMN_0043
NWMN_0043	_	_	_	_	_	_	_	_	_	_	_	_	Ins:frameshift_variant,feature_elongation,239-240,-,80,-,;	_	_	_	_	_	_	_	1	NWMN_0043
NWMN_0043	_	_	_	_	_	_	_	_	_	_	_	_	Ins:frameshift_variant,feature_elongation,244-245,-,82,-,;	_	_	_	_	_	_	_	1	NWMN_0043
NWMN_0043	_	_	_	_	_	_	_	_	_	_	_	_	Ins:frameshift_variant,feature_elongation,255-256,-,85-86,-,;	_	_	_	_	_	_	_	1	NWMN_0043
NWMN_0043	_	_	_	_	_	_	_	_	_	_	_	_	Ins:frameshift_variant,feature_elongation,258-259,-,86-87,-,;	_	_	_	_	_	_	_	1	NWMN_0043
NWMN_0043	_	_	_	_	_	_	_	_	_	_	_	_	Ins:frameshift_variant,feature_elongation,265-266,-,89,-,;	_	_	_	_	_	_	_	1	NWMN_0043
NWMN_0043	_	_	_	Ins:frameshift_variant,feature_elongation,758-759,-,253,-,;	_	_	_	_	_	_	_	_	_	_	_	_	_	_	_	_	1	NWMN_0043
NWMN_0043	_	_	_	Ins:frameshift_variant,feature_elongation,761-762,-,254,-,;	_	_	_	_	_	_	_	_	_	_	_	_	_	_	_	_	1	NWMN_0043
NWMN_0043	_	_	_	Ins:frameshift_variant,feature_elongation,762-763,-,254-255,-,;	_	_	_	_	_	_	_	_	_	_	_	_	_	_	_	_	1	NWMN_0043
NWMN_0043	_	_	_	_	_	_	_	_	_	_	_	_	Ins:inframe_insertion,234-235,-/TGGTTTTAT,78-79,-/WFY,;	_	_	_	_	_	_	_	1	NWMN_0043
NWMN_0043	_	_	_	_	_	_	_	_	_	_	_	_	Ins:inframe_insertion,252-253,-/CAAATG,84-85,-/QM,;	_	_	_	_	_	_	_	1	NWMN_0043
NWMN_0043	_	_	_	_	_	_	_	_	_	_	_	_	Ins:inframe_insertion,261-262,-/GAGAAG,87-88,-/EK,;	_	_	_	_	_	_	_	1	NWMN_0043
NWMN_0043	_	_	_	_	_	_	_	_	_	_	_	_	Ins:missense_variant,feature_elongation,218-219,gta/gtTCGTTCGTCa,73,V/VRSS,;	_	_	_	_	_	_	_	1	NWMN_0043
NWMN_0043	_	_	_	Ins:stop_gained,feature_elongation,755-756,ccg/ccAAGTGAGGATAAATAAACGTGACCAATAAAg,252,P/PSEDK*T*PIK,;	_	_	_	_	_	_	_	_	_	_	_	_	_	_	_	_	1	NWMN_0043
NWMN_0043	_	_	_	_	_	_	_	_	_	_	_	_	SNP:missense_variant,238,Caa/Gaa,80,Q/E,;	_	_	_	_	_	_	_	1	NWMN_0043
NWMN_0043	_	_	_	_	_	_	_	_	_	_	_	_	SNP:missense_variant,248,gGa/gAa,83,G/E,;	_	_	_	_	_	_	_	1	NWMN_0043
NWMN_0043	_	_	_	_	_	_	_	_	_	_	_	_	SNP:missense_variant,250,Gaa/Caa,84,E/Q,;	_	_	_	_	_	_	_	1	NWMN_0043
NWMN_0043	_	_	_	SNP:missense_variant,480,agC/agA,160,S/R,;	_	_	_	_	_	_	_	_	_	SNP:missense_variant,480,agC/agA,160,S/R,;	_	_	_	_	_	_	2	NWMN_0043
NWMN_0043	_	_	_	_	_	_	SNP:missense_variant,518,aTa/aAa,173,I/K,;	_	_	_	_	_	_	_	_	_	_	_	_	_	1	NWMN_0043
NWMN_0043	SNP:missense_variant,562,Tta/Gta,188,L/V,;	_	SNP:missense_variant,562,Tta/Gta,188,L/V,;	SNP:missense_variant,562,Tta/Gta,188,L/V,;	_	_	SNP:missense_variant,562,Tta/Gta,188,L/V,;	_	_	_	_	_	SNP:missense_variant,562,Tta/Gta,188,L/V,;	SNP:missense_variant,562,Tta/Gta,188,L/V,;	SNP:missense_variant,562,Tta/Gta,188,L/V,;	_	_	_	_	_	7	NWMN_0043
NWMN_0043	_	_	_	_	_	_	_	_	_	_	_	_	_	_	SNP:missense_variant,584,gTa/gCa,195,V/A,;	_	_	_	_	_	1	NWMN_0043
NWMN_0043	_	_	_	_	_	_	_	_	_	_	_	_	_	SNP:missense_variant,589,Caa/Gaa,197,Q/E,;	_	_	_	_	_	_	1	NWMN_0043
NWMN_0043	_	_	_	SNP:missense_variant,685,Aaa/Gaa,229,K/E,;	_	_	_	_	_	_	SNP:missense_variant,685,Aaa/Gaa,229,K/E,;	_	_	SNP:missense_variant,685,Aaa/Gaa,229,K/E,;	_	_	_	_	_	_	3	NWMN_0043
NWMN_0043	_	_	_	SNP:missense_variant,687,aaA/aaT,229,K/N,;	_	_	_	_	_	_	SNP:missense_variant,687,aaA/aaT,229,K/N,;	_	_	SNP:missense_variant,687,aaA/aaT,229,K/N,;	_	_	_	_	_	_	3	NWMN_0043
NWMN_0043	_	_	_	SNP:missense_variant,734,aCt/aGt,245,T/S,;	_	_	_	_	_	_	SNP:missense_variant,734,aCt/aGt,245,T/S,;	_	_	SNP:missense_variant,734,aCt/aGt,245,T/S,;	_	_	_	_	_	_	3	NWMN_0043
NWMN_0044	_	_	_	_	_	_	_	_	_	_	_	_	_	_	_	_	_	_	Del:frameshift_variant,feature_truncation,183,-,61,-,;	_	1	NWMN_0044
NWMN_0044	Del:frameshift_variant,feature_truncation,729,-,243,-,;	Del:frameshift_variant,feature_truncation,729,-,243,-,;	Del:frameshift_variant,feature_truncation,729,-,243,-,;	Del:frameshift_variant,feature_truncation,729,-,243,-,;	_	_	Del:frameshift_variant,feature_truncation,729,-,243,-,;	_	_	_	_	_	_	_	_	_	Del:frameshift_variant,feature_truncation,729,-,243,-,;	_	_	_	6	NWMN_0044
NWMN_0044	_	_	_	Ins:frameshift_variant,feature_elongation,653-654,-,218,-,;	_	_	_	_	_	_	_	_	_	_	_	_	_	_	_	_	1	NWMN_0044
NWMN_0044	_	_	_	Ins:frameshift_variant,feature_elongation,690-691,-,230-231,-,;	_	_	Ins:frameshift_variant,feature_elongation,690-691,-,230-231,-,;	_	_	Ins:frameshift_variant,feature_elongation,690-691,-,230-231,-,;	_	_	_	_	_	_	_	_	_	_	3	NWMN_0044
NWMN_0044	_	_	_	SNP:downstream_gene_variant,-,-,-,-,DISTANCE=33;	_	_	_	_	_	_	_	_	_	_	_	_	_	_	_	_	1	NWMN_0044
NWMN_0044	_	SNP:missense_variant,111,ttT/ttA,37,F/L,;	_	_	_	_	_	_	_	_	_	_	_	_	_	_	_	_	_	_	1	NWMN_0044
NWMN_0044	_	SNP:missense_variant,114,gaG/gaT,38,E/D,;	_	_	_	_	_	_	_	_	_	_	_	_	_	_	_	_	_	_	1	NWMN_0044
NWMN_0044	_	SNP:missense_variant,124,Agt/Tgt,42,S/C,;	_	_	_	_	_	_	_	_	_	_	_	_	_	_	_	_	_	_	1	NWMN_0044
NWMN_0044	_	_	_	_	_	_	SNP:missense_variant,130,Tat/Gat,44,Y/D,;	_	_	_	_	_	_	_	_	_	_	_	_	_	1	NWMN_0044
NWMN_0044	_	_	_	_	_	_	SNP:missense_variant,136,Att/Ttt,46,I/F,;	_	_	_	_	_	_	_	_	_	_	_	_	_	1	NWMN_0044
NWMN_0044	_	_	SNP:missense_variant,184,Gaa/Caa,62,E/Q,;	SNP:missense_variant,184,Gaa/Caa,62,E/Q,;	_	_	SNP:missense_variant,184,Gaa/Caa,62,E/Q,;	_	_	_	_	_	_	_	_	_	_	_	_	_	3	NWMN_0044
NWMN_0044	_	_	_	_	_	_	_	_	_	_	_	_	_	_	_	_	_	_	SNP:missense_variant,185,gAa/gCa,62,E/A,;	_	1	NWMN_0044
NWMN_0044	SNP:missense_variant,217,Att/Gtt,73,I/V,;	SNP:missense_variant,217,Att/Gtt,73,I/V,;	_	_	_	_	_	_	_	_	_	_	SNP:missense_variant,217,Att/Gtt,73,I/V,;	_	_	_	SNP:missense_variant,217,Att/Gtt,73,I/V,;	_	SNP:missense_variant,217,Att/Gtt,73,I/V,;	_	5	NWMN_0044
NWMN_0044	_	_	SNP:missense_variant,220,Ggt/Agt,74,G/S,;	SNP:missense_variant,220,Ggt/Agt,74,G/S,;	_	_	_	_	_	_	_	_	_	_	_	_	_	_	_	_	2	NWMN_0044
NWMN_0044	SNP:missense_variant,220,Ggt/Cgt,74,G/R,;	SNP:missense_variant,220,Ggt/Cgt,74,G/R,;	_	_	_	_	_	_	_	_	_	_	SNP:missense_variant,220,Ggt/Cgt,74,G/R,;	_	_	_	SNP:missense_variant,220,Ggt/Cgt,74,G/R,;	_	SNP:missense_variant,220,Ggt/Cgt,74,G/R,;	_	5	NWMN_0044
NWMN_0044	_	_	SNP:missense_variant,221,gGt/gAt,74,G/D,;	SNP:missense_variant,221,gGt/gAt,74,G/D,;	_	_	_	_	_	_	_	_	_	_	_	_	_	_	_	_	2	NWMN_0044
NWMN_0044	_	_	SNP:missense_variant,233,gCa/gTa,78,A/V,;	SNP:missense_variant,233,gCa/gTa,78,A/V,;	_	_	_	_	_	_	_	_	_	_	_	_	_	_	_	_	2	NWMN_0044
NWMN_0044	_	_	SNP:missense_variant,236,aCt/aTt,79,T/I,;	SNP:missense_variant,236,aCt/aTt,79,T/I,;	_	_	_	_	_	_	_	_	_	_	_	_	_	_	_	_	2	NWMN_0044
NWMN_0044	_	_	SNP:missense_variant,241,Aat/Cat,81,N/H,;	SNP:missense_variant,241,Aat/Cat,81,N/H,;	_	_	_	_	_	_	_	_	_	_	_	_	_	_	_	_	2	NWMN_0044
NWMN_0044	_	_	SNP:missense_variant,242,aAt/aCt,81,N/T,;	SNP:missense_variant,242,aAt/aCt,81,N/T,;	_	_	_	_	_	_	_	_	_	_	_	_	_	_	_	_	2	NWMN_0044
NWMN_0044	_	_	SNP:missense_variant,246,aaG/aaT,82,K/N,;	SNP:missense_variant,246,aaG/aaT,82,K/N,;	_	_	_	_	_	_	_	_	_	_	_	_	_	_	_	_	2	NWMN_0044
NWMN_0044	_	_	SNP:missense_variant,247,Ggg/Agg,83,G/R,;	SNP:missense_variant,247,Ggg/Agg,83,G/R,;	_	_	_	_	_	_	_	_	_	_	_	_	_	_	_	_	2	NWMN_0044
NWMN_0044	_	_	SNP:missense_variant,248,gGg/gAg,83,G/E,;	SNP:missense_variant,248,gGg/gAg,83,G/E,;	_	_	_	_	_	_	_	_	_	_	_	_	_	_	_	_	2	NWMN_0044
NWMN_0044	_	_	SNP:missense_variant,254,gCt/gAt,85,A/D,;	SNP:missense_variant,254,gCt/gAt,85,A/D,;	_	_	_	_	_	_	_	_	_	_	_	_	_	_	_	_	2	NWMN_0044
NWMN_0044	_	_	SNP:missense_variant,256,Ctg/Atg,86,L/M,;	SNP:missense_variant,256,Ctg/Atg,86,L/M,;	_	_	_	_	_	_	_	_	_	_	_	_	_	_	_	_	2	NWMN_0044
NWMN_0044	_	_	SNP:missense_variant,259,Aaa/Gaa,87,K/E,;	SNP:missense_variant,259,Aaa/Gaa,87,K/E,;	_	_	_	_	_	_	_	_	_	_	_	_	_	_	_	_	2	NWMN_0044
NWMN_0044	_	_	SNP:missense_variant,260,aAa/aTa,87,K/I,;	SNP:missense_variant,260,aAa/aTa,87,K/I,;	_	_	_	_	_	_	_	_	_	_	_	_	_	_	_	_	2	NWMN_0044
NWMN_0044	_	_	SNP:missense_variant,263,gTt/gCt,88,V/A,;	SNP:missense_variant,263,gTt/gCt,88,V/A,;	_	_	_	_	_	_	_	_	_	_	_	_	_	_	_	_	2	NWMN_0044
NWMN_0044	_	_	_	_	_	_	_	_	_	_	_	_	_	_	SNP:missense_variant,307,Aaa/Caa,103,K/Q,;	_	_	_	_	_	1	NWMN_0044
NWMN_0044	_	_	SNP:missense_variant,309,aaA/aaT,103,K/N,;	SNP:missense_variant,309,aaA/aaT,103,K/N,;	_	_	_	_	_	_	_	_	_	_	_	_	_	_	_	_	2	NWMN_0044
NWMN_0044	_	_	_	_	_	_	_	_	_	_	_	_	_	_	SNP:missense_variant,320,tAt/tCt,107,Y/S,;	_	_	_	_	_	1	NWMN_0044
NWMN_0044	_	_	SNP:missense_variant,325,Aat/Gat,109,N/D,;	SNP:missense_variant,325,Aat/Gat,109,N/D,;	_	_	_	_	_	_	_	_	_	_	_	_	_	_	_	_	2	NWMN_0044
NWMN_0044	_	_	SNP:missense_variant,329,gCa/gTa,110,A/V,;	SNP:missense_variant,329,gCa/gTa,110,A/V,;	_	_	_	_	_	_	_	_	_	_	_	_	_	_	_	_	2	NWMN_0044
NWMN_0044	_	_	SNP:missense_variant,332,aTa/aCa,111,I/T,;	SNP:missense_variant,332,aTa/aCa,111,I/T,;	_	_	_	_	_	_	_	_	_	_	_	_	_	_	_	_	2	NWMN_0044
NWMN_0044	_	_	_	_	_	_	_	_	_	_	_	_	_	_	SNP:missense_variant,335,aAg/aCg,112,K/T,;	_	_	_	_	_	1	NWMN_0044
NWMN_0044	_	_	SNP:missense_variant,337,Aat/Gat,113,N/D,;	SNP:missense_variant,337,Aat/Gat,113,N/D,;	_	_	_	_	_	_	_	_	_	_	_	_	_	_	_	_	2	NWMN_0044
NWMN_0044	_	_	SNP:missense_variant,342,gaT/gaG,114,D/E,;	SNP:missense_variant,342,gaT/gaG,114,D/E,;	_	_	_	_	_	_	_	_	_	_	_	_	_	_	_	_	2	NWMN_0044
NWMN_0044	_	_	SNP:missense_variant,343,Aaa/Gaa,115,K/E,;	SNP:missense_variant,343,Aaa/Gaa,115,K/E,;	_	_	_	_	_	_	_	_	_	_	_	_	_	_	_	_	2	NWMN_0044
NWMN_0044	_	_	SNP:missense_variant,345,aaA/aaT,115,K/N,;	SNP:missense_variant,345,aaA/aaT,115,K/N,;	_	_	_	_	_	_	_	_	_	_	SNP:missense_variant,345,aaA/aaT,115,K/N,;	_	_	_	_	_	3	NWMN_0044
NWMN_0044	_	_	SNP:missense_variant,348,gaC/gaA,116,D/E,;	SNP:missense_variant,348,gaC/gaA,116,D/E,;	_	_	_	_	_	_	_	_	_	_	SNP:missense_variant,348,gaC/gaA,116,D/E,;	_	_	_	_	_	3	NWMN_0044
NWMN_0044	_	_	SNP:missense_variant,353,aGa/aAa,118,R/K,;	SNP:missense_variant,353,aGa/aAa,118,R/K,;	_	_	_	_	_	_	_	_	_	_	SNP:missense_variant,353,aGa/aAa,118,R/K,;	_	_	_	_	_	3	NWMN_0044
NWMN_0044	_	_	SNP:missense_variant,360,caA/caC,120,Q/H,;	SNP:missense_variant,360,caA/caC,120,Q/H,;	_	_	_	_	_	_	_	_	_	_	SNP:missense_variant,360,caA/caC,120,Q/H,;	_	_	_	_	_	3	NWMN_0044
NWMN_0044	_	_	SNP:missense_variant,363,gaG/gaC,121,E/D,;	SNP:missense_variant,363,gaG/gaC,121,E/D,;	_	_	_	_	_	_	_	_	_	_	SNP:missense_variant,363,gaG/gaC,121,E/D,;	_	_	_	_	_	3	NWMN_0044
NWMN_0044	_	_	_	_	_	_	_	_	_	SNP:missense_variant,376,Tac/Aac,126,Y/N,;	_	_	_	_	_	_	_	_	_	_	1	NWMN_0044
NWMN_0044	_	SNP:missense_variant,673,Gtt/Att,225,V/I,;	_	_	_	_	_	_	_	_	_	_	_	_	_	_	_	_	_	_	1	NWMN_0044
NWMN_0044	_	SNP:missense_variant,679,Tat/Gat,227,Y/D,;	_	_	_	_	_	_	_	_	_	_	_	_	_	_	_	_	_	_	1	NWMN_0044
NWMN_0044	_	_	_	_	_	_	SNP:stop_gained,132,taT/taG,44,Y/*,;	_	_	_	_	_	_	_	_	_	_	_	_	_	1	NWMN_0044
NWMN_0044	_	_	_	_	_	_	_	_	_	_	_	_	_	_	_	_	_	_	SNP:stop_gained,184,Gaa/Taa,62,E/*,;	_	1	NWMN_0044
NWMN_0045	Del:downstream_gene_variant,-,-,-,-,DISTANCE=3;	_	Del:downstream_gene_variant,-,-,-,-,DISTANCE=3;	Del:downstream_gene_variant,-,-,-,-,DISTANCE=3;	_	_	_	_	Del:downstream_gene_variant,-,-,-,-,DISTANCE=3;	_	_	Del:downstream_gene_variant,-,-,-,-,DISTANCE=3;	Del:downstream_gene_variant,-,-,-,-,DISTANCE=3;	_	Del:downstream_gene_variant,-,-,-,-,DISTANCE=3;	_	_	_	Del:downstream_gene_variant,-,-,-,-,DISTANCE=3;	_	8	NWMN_0045
NWMN_0045	_	_	Del:frameshift_variant,feature_truncation,228,-,76,-,;	_	Del:frameshift_variant,feature_truncation,228,-,76,-,;	_	_	_	_	Del:frameshift_variant,feature_truncation,228,-,76,-,;	_	_	_	_	_	_	_	_	_	_	3	NWMN_0045
NWMN_0045	_	_	Del:frameshift_variant,feature_truncation,260,-,87,-,;	_	Del:frameshift_variant,feature_truncation,260,-,87,-,;	_	_	_	_	Del:frameshift_variant,feature_truncation,260,-,87,-,;	_	_	_	_	_	_	_	_	_	_	3	NWMN_0045
NWMN_0045	_	_	_	_	_	_	_	_	_	_	_	_	_	_	_	_	_	_	_	Del:frameshift_variant,feature_truncation,272,-,91,-,;	1	NWMN_0045
NWMN_0045	_	_	Del:frameshift_variant,feature_truncation,294,-,98,-,;	_	Del:frameshift_variant,feature_truncation,294,-,98,-,;	_	_	_	_	Del:frameshift_variant,feature_truncation,294,-,98,-,;	_	_	_	_	_	_	_	_	_	_	3	NWMN_0045
NWMN_0045	_	_	Del:frameshift_variant,feature_truncation,331-334,-,111-112,-,;	_	Del:frameshift_variant,feature_truncation,331-334,-,111-112,-,;	_	_	_	_	Del:frameshift_variant,feature_truncation,331-334,-,111-112,-,;	_	_	_	_	_	_	_	_	_	_	3	NWMN_0045
NWMN_0045	_	_	Del:frameshift_variant,feature_truncation,339,-,113,-,;	_	Del:frameshift_variant,feature_truncation,339,-,113,-,;	_	_	_	_	Del:frameshift_variant,feature_truncation,339,-,113,-,;	_	_	_	_	_	_	_	_	_	_	3	NWMN_0045
NWMN_0045	_	_	Del:frameshift_variant,feature_truncation,359,-,120,-,;	_	Del:frameshift_variant,feature_truncation,359,-,120,-,;	_	_	_	_	Del:frameshift_variant,feature_truncation,359,-,120,-,;	_	_	_	_	_	_	_	_	_	_	3	NWMN_0045
NWMN_0045	_	_	_	_	Del:frameshift_variant,feature_truncation,631,-,211,-,;	Del:frameshift_variant,feature_truncation,631,-,211,-,;	_	_	_	_	_	_	Del:frameshift_variant,feature_truncation,631,-,211,-,;	_	_	_	_	_	_	_	3	NWMN_0045
NWMN_0045	_	_	_	_	_	_	_	_	_	_	_	_	Del:frameshift_variant,feature_truncation,675,-,225,-,;	_	_	_	_	_	_	_	1	NWMN_0045
NWMN_0045	_	_	_	_	_	_	_	_	_	_	_	_	_	Del:frameshift_variant,feature_truncation,676,-,226,-,;	_	_	_	_	_	_	1	NWMN_0045
NWMN_0045	Del:frameshift_variant,feature_truncation,678,-,226,-,;	_	_	_	_	_	_	_	_	_	_	_	Del:frameshift_variant,feature_truncation,678,-,226,-,;	Del:frameshift_variant,feature_truncation,678,-,226,-,;	_	_	_	_	_	_	3	NWMN_0045
NWMN_0045	Del:frameshift_variant,feature_truncation,682,-,228,-,;	_	_	_	_	_	_	_	_	_	_	_	_	Del:frameshift_variant,feature_truncation,682,-,228,-,;	_	_	_	_	_	_	2	NWMN_0045
NWMN_0045	_	_	_	_	_	_	_	_	_	_	_	_	_	Del:frameshift_variant,feature_truncation,684,-,228,-,;	_	_	_	_	_	_	1	NWMN_0045
NWMN_0045	_	_	Ins:frameshift_variant,feature_elongation,173-174,-,58,-,;	_	_	_	_	_	_	_	_	_	_	_	_	_	_	_	_	_	1	NWMN_0045
NWMN_0045	_	_	Ins:frameshift_variant,feature_elongation,232-233,-,78,-,;	_	Ins:frameshift_variant,feature_elongation,232-233,-,78,-,;	_	_	_	_	Ins:frameshift_variant,feature_elongation,232-233,-,78,-,;	_	_	_	_	_	_	_	_	_	_	3	NWMN_0045
NWMN_0045	_	_	Ins:frameshift_variant,feature_elongation,257-258,-,86,-,;	_	Ins:frameshift_variant,feature_elongation,257-258,-,86,-,;	_	_	_	_	Ins:frameshift_variant,feature_elongation,257-258,-,86,-,;	_	_	_	_	_	_	_	_	_	_	3	NWMN_0045
NWMN_0045	_	_	Ins:frameshift_variant,feature_elongation,297-298,-,99-100,-,;	_	Ins:frameshift_variant,feature_elongation,297-298,-,99-100,-,;	_	_	_	_	Ins:frameshift_variant,feature_elongation,297-298,-,99-100,-,;	_	_	_	_	_	_	_	_	_	_	3	NWMN_0045
NWMN_0045	_	_	Ins:frameshift_variant,feature_elongation,314-315,-,105,-,;	_	Ins:frameshift_variant,feature_elongation,314-315,-,105,-,;	_	_	_	_	Ins:frameshift_variant,feature_elongation,314-315,-,105,-,;	_	_	_	_	_	_	_	_	_	_	3	NWMN_0045
NWMN_0045	_	_	Ins:frameshift_variant,feature_elongation,322-323,-,108,-,;	_	Ins:frameshift_variant,feature_elongation,322-323,-,108,-,;	_	_	_	_	Ins:frameshift_variant,feature_elongation,322-323,-,108,-,;	_	_	_	_	_	_	_	_	_	_	3	NWMN_0045
NWMN_0045	_	_	Ins:frameshift_variant,feature_elongation,354-355,-,118-119,-,;	_	Ins:frameshift_variant,feature_elongation,354-355,-,118-119,-,;	_	_	_	_	Ins:frameshift_variant,feature_elongation,354-355,-,118-119,-,;	_	_	_	_	_	_	_	_	_	_	3	NWMN_0045
NWMN_0045	_	_	Ins:inframe_insertion,345-346,-/AAA,115-116,-/K,;	_	Ins:inframe_insertion,345-346,-/AAA,115-116,-/K,;	_	_	_	_	Ins:inframe_insertion,345-346,-/AAA,115-116,-/K,;	_	_	_	_	_	_	_	_	_	_	3	NWMN_0045
NWMN_0045	_	_	_	_	_	_	_	_	SNP:missense_variant,173,cGt/cTt,58,R/L,;	_	_	_	_	_	_	_	_	_	_	_	1	NWMN_0045
NWMN_0045	_	_	SNP:missense_variant,181,Gaa/Caa,61,E/Q,;	_	SNP:missense_variant,181,Gaa/Caa,61,E/Q,;	_	_	_	_	SNP:missense_variant,181,Gaa/Caa,61,E/Q,;	_	_	_	_	_	_	_	_	_	_	3	NWMN_0045
NWMN_0045	_	_	SNP:missense_variant,214,Att/Gtt,72,I/V,;	_	SNP:missense_variant,214,Att/Gtt,72,I/V,;	_	_	_	_	SNP:missense_variant,214,Att/Gtt,72,I/V,;	_	_	_	_	_	_	_	_	_	_	3	NWMN_0045
NWMN_0045	_	_	SNP:missense_variant,217,Ggt/Cgt,73,G/R,;	_	SNP:missense_variant,217,Ggt/Cgt,73,G/R,;	_	_	_	_	SNP:missense_variant,217,Ggt/Cgt,73,G/R,;	_	_	_	_	_	_	_	_	_	_	3	NWMN_0045
NWMN_0045	_	_	SNP:missense_variant,224,gAa/gCa,75,E/A,;	_	SNP:missense_variant,224,gAa/gCa,75,E/A,;	_	_	_	_	SNP:missense_variant,224,gAa/gCa,75,E/A,;	_	_	_	_	_	_	_	_	_	_	3	NWMN_0045
NWMN_0045	_	_	SNP:missense_variant,238,Cct/Tct,80,P/S,;	_	SNP:missense_variant,238,Cct/Tct,80,P/S,;	_	_	_	_	SNP:missense_variant,238,Cct/Tct,80,P/S,;	_	_	_	_	_	_	_	_	_	_	3	NWMN_0045
NWMN_0045	_	_	SNP:missense_variant,243,aaA/aaT,81,K/N,;	_	SNP:missense_variant,243,aaA/aaT,81,K/N,;	_	_	_	_	SNP:missense_variant,243,aaA/aaT,81,K/N,;	_	_	_	_	_	_	_	_	_	_	3	NWMN_0045
NWMN_0045	_	_	SNP:missense_variant,247,Gaa/Aaa,83,E/K,;	_	SNP:missense_variant,247,Gaa/Aaa,83,E/K,;	_	_	_	_	SNP:missense_variant,247,Gaa/Aaa,83,E/K,;	_	_	_	_	_	_	_	_	_	_	3	NWMN_0045
NWMN_0045	_	_	SNP:missense_variant,250,Cgt/Ggt,84,R/G,;	_	SNP:missense_variant,250,Cgt/Ggt,84,R/G,;	_	_	_	_	SNP:missense_variant,250,Cgt/Ggt,84,R/G,;	_	_	_	_	_	_	_	_	_	_	3	NWMN_0045
NWMN_0045	_	_	SNP:missense_variant,251,cGt/cAt,84,R/H,;	_	SNP:missense_variant,251,cGt/cAt,84,R/H,;	_	_	_	_	SNP:missense_variant,251,cGt/cAt,84,R/H,;	_	_	_	_	_	_	_	_	_	_	3	NWMN_0045
NWMN_0045	_	_	_	_	_	_	_	_	_	_	_	_	_	_	_	_	_	_	_	SNP:missense_variant,28,Tat/Gat,10,Y/D,;	1	NWMN_0045
NWMN_0045	_	_	_	_	_	_	_	_	_	_	_	_	_	_	_	_	_	_	_	SNP:missense_variant,29,tAt/tGt,10,Y/C,;	1	NWMN_0045
NWMN_0045	_	_	SNP:missense_variant,305,aCc/aAc,102,T/N,;	_	SNP:missense_variant,305,aCc/aAc,102,T/N,;	_	_	_	_	SNP:missense_variant,305,aCc/aAc,102,T/N,;	_	_	_	_	_	_	_	_	_	_	3	NWMN_0045
NWMN_0045	_	_	SNP:missense_variant,312,aaG/aaT,104,K/N,;	_	SNP:missense_variant,312,aaG/aaT,104,K/N,;	_	_	_	_	SNP:missense_variant,312,aaG/aaT,104,K/N,;	_	_	_	_	_	_	_	_	_	_	3	NWMN_0045
NWMN_0045	_	_	SNP:missense_variant,318,atA/atG,106,I/M,;	_	SNP:missense_variant,318,atA/atG,106,I/M,;	_	_	_	_	SNP:missense_variant,318,atA/atG,106,I/M,;	_	_	_	_	_	_	_	_	_	_	3	NWMN_0045
NWMN_0045	_	_	SNP:missense_variant,319,Gtg/Ttg,107,V/L,;	_	SNP:missense_variant,319,Gtg/Ttg,107,V/L,;	_	_	_	_	SNP:missense_variant,319,Gtg/Ttg,107,V/L,;	_	_	_	_	_	_	_	_	_	_	3	NWMN_0045
NWMN_0045	_	_	SNP:missense_variant,327,gaA/gaT,109,E/D,;	_	SNP:missense_variant,327,gaA/gaT,109,E/D,;	_	_	_	_	SNP:missense_variant,327,gaA/gaT,109,E/D,;	_	_	_	_	_	_	_	_	_	_	3	NWMN_0045
NWMN_0045	_	_	SNP:missense_variant,329,aCa/aGa,110,T/R,;	_	SNP:missense_variant,329,aCa/aGa,110,T/R,;	_	_	_	_	SNP:missense_variant,329,aCa/aGa,110,T/R,;	_	_	_	_	_	_	_	_	_	_	3	NWMN_0045
NWMN_0045	_	_	SNP:missense_variant,336,caT/caA,112,H/Q,;	_	SNP:missense_variant,336,caT/caA,112,H/Q,;	_	_	_	_	SNP:missense_variant,336,caT/caA,112,H/Q,;	_	_	_	_	_	_	_	_	_	_	3	NWMN_0045
NWMN_0045	_	_	SNP:missense_variant,350,aGa/aTa,117,R/I,;	_	SNP:missense_variant,350,aGa/aTa,117,R/I,;	_	_	_	_	SNP:missense_variant,350,aGa/aTa,117,R/I,;	_	_	_	_	_	_	_	_	_	_	3	NWMN_0045
NWMN_0045	_	_	SNP:missense_variant,353,cCt/cAt,118,P/H,;	_	SNP:missense_variant,353,cCt/cAt,118,P/H,;	_	_	_	_	SNP:missense_variant,353,cCt/cAt,118,P/H,;	_	_	_	_	_	_	_	_	_	_	3	NWMN_0045
NWMN_0045	_	_	SNP:missense_variant,355,Aag/Gag,119,K/E,;	_	SNP:missense_variant,355,Aag/Gag,119,K/E,;	_	_	_	_	SNP:missense_variant,355,Aag/Gag,119,K/E,;	_	_	_	_	_	_	_	_	_	_	3	NWMN_0045
NWMN_0045	_	_	SNP:missense_variant,356,aAg/aTg,119,K/M,;	_	SNP:missense_variant,356,aAg/aTg,119,K/M,;	_	_	_	_	SNP:missense_variant,356,aAg/aTg,119,K/M,;	_	_	_	_	_	_	_	_	_	_	3	NWMN_0045
NWMN_0045	_	_	_	_	_	_	_	_	_	_	_	_	_	_	_	_	_	_	_	SNP:missense_variant,35,aGt/aTt,12,S/I,;	1	NWMN_0045
NWMN_0045	_	_	SNP:missense_variant,363,aaA/aaC,121,K/N,;	_	SNP:missense_variant,363,aaA/aaC,121,K/N,;	_	_	_	_	SNP:missense_variant,363,aaA/aaC,121,K/N,;	_	_	_	_	_	_	_	_	_	_	3	NWMN_0045
NWMN_0045	_	_	SNP:missense_variant,366,gaT/gaA,122,D/E,;	_	SNP:missense_variant,366,gaT/gaA,122,D/E,;	_	_	_	_	SNP:missense_variant,366,gaT/gaA,122,D/E,;	_	_	_	_	_	_	_	_	_	_	3	NWMN_0045
NWMN_0045	_	_	SNP:missense_variant,370,Gaa/Aaa,124,E/K,;	_	SNP:missense_variant,370,Gaa/Aaa,124,E/K,;	_	_	_	_	SNP:missense_variant,370,Gaa/Aaa,124,E/K,;	_	_	_	_	_	_	_	_	_	_	3	NWMN_0045
NWMN_0045	_	_	SNP:missense_variant,371,gAa/gGa,124,E/G,;	_	SNP:missense_variant,371,gAa/gGa,124,E/G,;	_	_	_	_	SNP:missense_variant,371,gAa/gGa,124,E/G,;	_	_	_	_	_	_	_	_	_	_	3	NWMN_0045
NWMN_0045	_	_	_	_	_	_	_	_	_	_	_	_	_	_	_	_	_	_	_	SNP:missense_variant,43,Ata/Tta,15,I/L,;	1	NWMN_0045
NWMN_0045	_	_	_	_	_	_	_	_	_	_	_	_	_	_	_	_	_	_	_	SNP:missense_variant,58,Ttc/Atc,20,F/I,;	1	NWMN_0045
NWMN_0045	SNP:missense_variant,676,Tat/Cat,226,Y/H,;	_	_	_	_	_	_	_	_	_	_	_	_	_	_	_	_	_	_	_	1	NWMN_0045
NWMN_0045	_	_	_	_	_	_	_	_	_	_	_	_	SNP:missense_variant,77,aTa/aCa,26,I/T,;	_	_	_	_	_	_	_	1	NWMN_0045
NWMN_0045	_	_	_	_	_	_	_	_	_	_	_	_	SNP:missense_variant,94,Gtt/Att,32,V/I,;	_	_	_	_	_	_	_	1	NWMN_0045
NWMN_0045	_	_	SNP:stop_gained,223,Gaa/Taa,75,E/*,;	_	SNP:stop_gained,223,Gaa/Taa,75,E/*,;	_	_	_	_	SNP:stop_gained,223,Gaa/Taa,75,E/*,;	_	_	_	_	_	_	_	_	_	_	3	NWMN_0045
NWMN_0045	_	_	SNP:stop_gained,310,Aag/Tag,104,K/*,;	_	SNP:stop_gained,310,Aag/Tag,104,K/*,;	_	_	_	_	SNP:stop_gained,310,Aag/Tag,104,K/*,;	_	_	_	_	_	_	_	_	_	_	3	NWMN_0045
NWMN_0045	_	_	SNP:stop_gained,325,Gaa/Taa,109,E/*,;	_	SNP:stop_gained,325,Gaa/Taa,109,E/*,;	_	_	_	_	SNP:stop_gained,325,Gaa/Taa,109,E/*,;	_	_	_	_	_	_	_	_	_	_	3	NWMN_0045
NWMN_0045	_	_	_	_	_	_	_	_	_	_	_	_	_	_	_	_	_	_	_	SNP:upstream_gene_variant,-,-,-,-,DISTANCE=1;	1	NWMN_0045
NWMN_0045	_	_	_	_	_	_	_	_	_	_	_	_	_	_	_	_	_	_	_	SNP:upstream_gene_variant,-,-,-,-,DISTANCE=11;	1	NWMN_0045
NWMN_0045	_	_	_	_	_	_	_	_	_	_	_	_	_	_	_	_	_	_	_	SNP:upstream_gene_variant,-,-,-,-,DISTANCE=12;	1	NWMN_0045
NWMN_0045	_	_	_	_	_	_	_	_	_	_	_	_	_	_	_	_	_	_	_	SNP:upstream_gene_variant,-,-,-,-,DISTANCE=15;	1	NWMN_0045
NWMN_0045	_	_	_	_	_	_	_	_	_	_	_	_	_	_	_	_	_	_	_	SNP:upstream_gene_variant,-,-,-,-,DISTANCE=21;	1	NWMN_0045
NWMN_0045	_	_	_	_	_	_	_	_	_	_	_	_	_	_	_	_	_	_	_	SNP:upstream_gene_variant,-,-,-,-,DISTANCE=4;	1	NWMN_0045
NWMN_0045	_	_	_	_	_	_	_	_	_	_	_	_	_	_	_	_	_	_	_	SNP:upstream_gene_variant,-,-,-,-,DISTANCE=6;	1	NWMN_0045
NWMN_0046	_	_	_	Del:frameshift_variant,feature_truncation,637,-,213,-,;	_	_	_	_	_	_	_	_	_	_	Del:frameshift_variant,feature_truncation,637,-,213,-,;	_	_	_	_	_	2	NWMN_0046
NWMN_0046	_	_	_	_	_	_	_	_	_	_	_	_	_	_	_	Del:frameshift_variant,feature_truncation,816,-,272,-,;	_	_	_	_	1	NWMN_0046
NWMN_0046	_	_	_	_	_	_	_	_	_	_	_	_	_	_	_	_	_	_	Del:frameshift_variant,feature_truncation,822,-,274,-,;	_	1	NWMN_0046
NWMN_0046	_	Del:inframe_deletion,712-714,TTT/-,238,F/-,;	_	_	_	_	_	_	_	_	_	_	_	_	_	_	_	_	_	_	1	NWMN_0046
NWMN_0046	_	_	_	_	_	_	_	_	_	_	_	_	_	_	_	_	_	Del:stop_gained,725-727,tTTAaa/taa,242-243,FK/*,;	_	_	1	NWMN_0046
NWMN_0046	_	_	_	_	_	_	_	_	_	_	_	Ins:frameshift_variant,feature_elongation,1355-1356,-,452,-,;	_	_	_	_	_	_	_	_	1	NWMN_0046
NWMN_0046	_	_	Ins:frameshift_variant,feature_elongation,684-685,-,228-229,-,;	_	_	_	_	_	_	_	_	_	_	_	_	_	_	_	_	_	1	NWMN_0046
NWMN_0046	_	_	_	Ins:frameshift_variant,feature_elongation,700-701,-,234,-,;	_	_	_	_	_	_	_	_	_	_	Ins:frameshift_variant,feature_elongation,700-701,-,234,-,;	_	_	_	_	_	2	NWMN_0046
NWMN_0046	_	_	_	SNP:missense_variant,639,aaA/aaT,213,K/N,;	_	_	_	_	_	_	_	_	_	_	SNP:missense_variant,639,aaA/aaT,213,K/N,;	_	_	_	_	_	2	NWMN_0046
NWMN_0046	_	SNP:missense_variant,761,cGa/cTa,254,R/L,;	_	SNP:missense_variant,761,cGa/cTa,254,R/L,;	_	_	_	_	_	_	_	SNP:missense_variant,761,cGa/cTa,254,R/L,;	SNP:missense_variant,761,cGa/cTa,254,R/L,;	_	_	_	_	_	_	_	4	NWMN_0046
NWMN_0046	_	_	_	_	_	_	_	_	_	_	_	_	_	SNP:missense_variant,816,caC/caA,272,H/Q,;	_	_	_	_	SNP:missense_variant,816,caC/caA,272,H/Q,;	_	2	NWMN_0046
NWMN_0048	_	_	_	_	_	_	_	_	_	_	_	Del:downstream_gene_variant,-,-,-,-,DISTANCE=119;	_	_	_	_	_	_	_	_	1	NWMN_0048
NWMN_0048	Del:downstream_gene_variant,-,-,-,-,DISTANCE=132;	_	_	Del:downstream_gene_variant,-,-,-,-,DISTANCE=132;	Del:downstream_gene_variant,-,-,-,-,DISTANCE=132;	_	_	_	_	Del:downstream_gene_variant,-,-,-,-,DISTANCE=132;	Del:downstream_gene_variant,-,-,-,-,DISTANCE=132;	_	_	_	_	_	_	_	_	_	5	NWMN_0048
NWMN_0048	_	_	_	_	_	_	_	_	_	_	_	SNP:downstream_gene_variant,-,-,-,-,DISTANCE=128;	_	_	_	_	_	SNP:downstream_gene_variant,-,-,-,-,DISTANCE=128;	_	_	2	NWMN_0048
NWMN_0048	_	_	_	_	_	_	_	_	_	_	_	SNP:downstream_gene_variant,-,-,-,-,DISTANCE=129;	_	_	_	_	_	SNP:downstream_gene_variant,-,-,-,-,DISTANCE=129;	_	_	2	NWMN_0048
NWMN_0049	_	_	_	_	_	_	_	_	_	_	_	_	_	_	_	_	_	Del:frameshift_variant,feature_truncation,108,-,36,-,;	_	_	1	NWMN_0049
NWMN_0049	_	_	_	_	_	_	_	_	_	_	_	_	_	_	_	_	_	Del:frameshift_variant,feature_truncation,111,-,37,-,;	_	_	1	NWMN_0049
NWMN_0049	_	_	_	_	Del:frameshift_variant,feature_truncation,1328,-,443,-,;	_	_	_	_	_	_	_	_	_	_	_	_	_	_	_	1	NWMN_0049
NWMN_0049	_	_	_	_	_	_	_	_	_	_	_	_	_	_	_	_	_	Ins:coding_sequence_variant,feature_elongation,707-708,ggc/ggNNNc,236,-,;	_	_	1	NWMN_0049
NWMN_0049	_	_	_	_	_	_	_	_	_	_	_	_	_	Ins:frameshift_variant,feature_elongation,707-708,-,236,-,;	_	_	_	_	_	_	1	NWMN_0049
NWMN_0049	_	_	_	_	_	_	_	_	_	_	_	_	_	_	_	_	_	SNP:missense_variant,1328,cGc/cTc,443,R/L,;	_	_	1	NWMN_0049
NWMN_0050	_	_	_	_	_	_	_	_	_	_	_	_	_	_	_	_	_	Del:frameshift_variant,feature_truncation,637,-,213,-,;	_	_	1	NWMN_0050
NWMN_0050	_	_	_	_	_	_	_	_	_	_	_	Ins:frameshift_variant,feature_elongation,1567-1568,-,523,-,;	_	_	_	_	_	_	_	_	1	NWMN_0050
NWMN_0050	_	_	_	_	_	_	_	_	_	_	_	SNP:missense_variant,1580,cGt/cTt,527,R/L,;	_	_	_	_	_	_	_	_	1	NWMN_0050
NWMN_0053	_	_	_	_	_	_	_	_	_	_	_	Del:frameshift_variant,feature_truncation,259,-,87,-,;	_	_	_	_	_	_	_	_	1	NWMN_0053
NWMN_0053	_	_	_	_	_	_	_	_	_	_	_	_	_	_	_	_	_	Ins:coding_sequence_variant,feature_elongation,248-249,aat/aaNNNt,83,-,;	_	_	1	NWMN_0053
NWMN_0054	_	_	_	_	_	_	_	_	_	_	_	Del:frameshift_variant,feature_truncation,45,-,15,-,;	_	_	_	_	_	_	_	_	1	NWMN_0054
NWMN_0054	_	_	_	_	_	_	_	_	_	_	_	SNP:missense_variant,46,Gcc/Tcc,16,A/S,;	_	_	_	_	_	_	_	_	1	NWMN_0054
NWMN_0055	_	_	_	_	_	_	_	_	_	_	_	_	_	_	_	_	Del:frameshift_variant,feature_truncation,1106-1107,-,369,-,;	_	_	_	1	NWMN_0055
NWMN_0055	_	_	_	_	Del:frameshift_variant,feature_truncation,1227,-,409,-,;	_	_	_	_	_	_	_	_	_	_	_	_	_	_	_	1	NWMN_0055
NWMN_0055	_	_	_	_	_	_	_	_	Del:frameshift_variant,feature_truncation,736,-,246,-,;	_	_	_	_	_	_	Del:frameshift_variant,feature_truncation,736,-,246,-,;	_	_	_	_	2	NWMN_0055
NWMN_0055	_	_	_	_	Del:frameshift_variant,feature_truncation,759,-,253,-,;	_	_	_	_	_	_	_	_	_	_	_	_	_	_	_	1	NWMN_0055
NWMN_0055	_	_	_	_	Del:frameshift_variant,feature_truncation,761-762,-,254,-,;	_	_	_	_	_	_	_	_	_	_	_	_	_	_	_	1	NWMN_0055
NWMN_0055	_	Del:frameshift_variant,feature_truncation,763,-,255,-,;	_	_	_	_	_	_	_	_	_	_	_	_	_	_	_	_	_	_	1	NWMN_0055
NWMN_0055	_	Del:frameshift_variant,feature_truncation,768-769,-,256-257,-,;	_	_	_	_	_	_	_	_	_	_	_	_	_	_	_	_	_	_	1	NWMN_0055
NWMN_0055	_	Del:frameshift_variant,feature_truncation,791,-,264,-,;	_	_	Del:frameshift_variant,feature_truncation,791,-,264,-,;	_	_	_	_	_	_	_	_	_	_	_	_	_	_	_	2	NWMN_0055
NWMN_0055	_	_	_	_	Del:inframe_deletion,767-772,aGCCTAAaa/aaa,256-258,SLK/K,;	_	_	_	_	_	_	_	_	_	_	_	_	_	_	_	1	NWMN_0055
NWMN_0055	_	_	_	_	Del:missense_variant,feature_truncation,779-781,gACCca/gca,260-261,DP/A,;	_	_	_	_	_	_	_	_	_	_	_	_	_	_	_	1	NWMN_0055
NWMN_0055	_	_	_	Ins:coding_sequence_variant,feature_elongation,824-825,aat/aaNNNNNNNNNt,275,-,;	_	_	_	_	_	_	_	_	_	_	_	_	_	_	_	_	1	NWMN_0055
NWMN_0055	_	_	_	_	_	_	_	_	_	Ins:coding_sequence_variant,feature_elongation,824-825,aat/aaNNNNNNt,275,-,;	_	_	_	_	_	_	_	_	_	_	1	NWMN_0055
NWMN_0055	_	_	_	_	_	_	_	_	_	_	_	Ins:frameshift_variant,feature_elongation,1199-1200,-,400,-,;	_	_	_	_	_	_	_	_	1	NWMN_0055
NWMN_0055	_	_	Ins:frameshift_variant,feature_elongation,319-320,-,107,-,;	_	_	_	_	_	_	_	_	Ins:frameshift_variant,feature_elongation,319-320,-,107,-,;	_	_	_	_	_	_	_	_	2	NWMN_0055
NWMN_0055	_	Ins:frameshift_variant,feature_elongation,756-757,-,252-253,-,;	_	_	_	_	_	_	_	_	_	_	_	_	_	_	_	_	_	_	1	NWMN_0055
NWMN_0055	_	_	_	_	_	Ins:frameshift_variant,feature_elongation,801-802,-,267-268,-,;	_	_	_	_	_	_	_	_	_	_	_	_	_	_	1	NWMN_0055
NWMN_0055	_	_	_	_	_	_	_	_	_	_	_	_	_	_	_	_	Ins:frameshift_variant,feature_elongation,806-807,-,269,-,;	_	_	_	1	NWMN_0055
NWMN_0055	_	_	_	_	_	_	_	_	_	_	_	_	_	_	_	Ins:frameshift_variant,feature_elongation,809-810,-,270,-,;	_	_	_	_	1	NWMN_0055
NWMN_0055	_	_	_	_	_	_	_	_	_	_	_	_	_	_	_	_	_	_	Ins:frameshift_variant,feature_elongation,811-812,-,271,-,;	_	1	NWMN_0055
NWMN_0055	_	_	_	_	Ins:frameshift_variant,feature_elongation,818-819,-,273,-,;	_	_	_	_	_	_	_	_	_	_	_	_	_	_	_	1	NWMN_0055
NWMN_0055	_	_	_	_	Ins:frameshift_variant,feature_elongation,819-820,-,273-274,-,;	_	_	_	_	_	_	_	_	_	_	_	_	_	_	_	1	NWMN_0055
NWMN_0055	_	_	_	_	Ins:frameshift_variant,feature_elongation,820-821,-,274,-,;	_	_	_	_	_	_	_	_	_	_	_	_	_	_	_	1	NWMN_0055
NWMN_0055	_	_	_	_	_	_	_	_	Ins:frameshift_variant,feature_elongation,821-822,-,274,-,;	_	_	_	_	_	Ins:frameshift_variant,feature_elongation,821-822,-,274,-,;	_	_	_	_	_	2	NWMN_0055
NWMN_0055	_	_	_	_	Ins:frameshift_variant,feature_elongation,824-825,-,275,-,;	_	_	_	_	_	_	_	_	_	_	_	_	_	_	_	1	NWMN_0055
NWMN_0055	_	_	_	_	_	_	_	_	_	_	_	SNP:missense_variant,319,Gcg/Ccg,107,A/P,;	_	_	_	_	_	_	_	_	1	NWMN_0055
NWMN_0055	_	_	_	_	SNP:missense_variant,737,aAc/aCc,246,N/T,;	_	_	SNP:missense_variant,737,aAc/aCc,246,N/T,;	_	_	_	SNP:missense_variant,737,aAc/aCc,246,N/T,;	_	_	_	_	_	SNP:missense_variant,737,aAc/aCc,246,N/T,;	SNP:missense_variant,737,aAc/aCc,246,N/T,;	SNP:missense_variant,737,aAc/aCc,246,N/T,;	6	NWMN_0055
NWMN_0055	_	_	_	_	SNP:missense_variant,757,Ttc/Gtc,253,F/V,;	_	_	_	_	_	_	_	_	_	_	_	_	_	_	_	1	NWMN_0055
NWMN_0055	_	SNP:missense_variant,758,tTc/tGc,253,F/C,;	_	_	_	_	_	_	_	_	_	_	_	_	_	_	_	_	_	_	1	NWMN_0055
NWMN_0055	_	SNP:missense_variant,767,aGc/aTc,256,S/I,;	_	_	_	_	_	_	_	_	_	_	_	_	_	_	_	_	_	_	1	NWMN_0055
NWMN_0055	_	SNP:missense_variant,772,Aaa/Gaa,258,K/E,;	_	_	_	_	_	_	_	_	_	_	_	_	_	_	_	_	_	_	1	NWMN_0055
NWMN_0055	_	_	_	_	SNP:missense_variant,774,aaA/aaT,258,K/N,;	_	_	_	_	_	_	_	_	_	_	_	_	_	_	_	1	NWMN_0055
NWMN_0055	_	SNP:missense_variant,775,Gat/Tat,259,D/Y,;	_	_	_	_	_	_	_	_	_	_	_	_	_	_	_	_	_	_	1	NWMN_0055
NWMN_0055	_	SNP:missense_variant,776,gAt/gGt,259,D/G,;	_	_	_	_	_	_	_	_	_	_	_	_	_	_	_	_	_	_	1	NWMN_0055
NWMN_0055	_	SNP:missense_variant,778,Gac/Tac,260,D/Y,;	_	_	_	_	_	_	_	_	_	_	_	_	_	_	_	_	_	_	1	NWMN_0055
NWMN_0055	_	SNP:missense_variant,781,Cca/Gca,261,P/A,;	_	_	_	_	_	_	_	_	_	_	_	_	_	_	_	_	_	_	1	NWMN_0055
NWMN_0055	_	SNP:missense_variant,782,cCa/cGa,261,P/R,;	_	_	_	_	_	_	_	_	_	_	_	_	_	_	_	_	_	_	1	NWMN_0055
NWMN_0055	_	SNP:missense_variant,785,aGc/aAc,262,S/N,;	_	_	_	_	_	_	_	_	_	_	_	_	_	_	_	_	_	_	1	NWMN_0055
NWMN_0055	_	_	_	_	SNP:missense_variant,785,aGc/aCc,262,S/T,;	_	_	_	_	_	_	_	_	_	_	_	_	_	_	_	1	NWMN_0055
NWMN_0055	_	SNP:missense_variant,793,Gct/Tct,265,A/S,;	_	_	_	_	_	_	_	_	_	_	_	_	_	_	_	_	_	_	1	NWMN_0055
NWMN_0055	_	SNP:missense_variant,794,gCt/gTt,265,A/V,;	_	_	SNP:missense_variant,794,gCt/gTt,265,A/V,;	_	_	_	_	_	_	_	_	_	_	_	_	_	_	_	2	NWMN_0055
NWMN_0055	_	SNP:missense_variant,796,Aac/Cac,266,N/H,;	_	_	SNP:missense_variant,796,Aac/Cac,266,N/H,;	_	_	_	_	_	_	_	_	_	_	_	_	_	_	_	2	NWMN_0055
NWMN_0055	_	_	_	_	SNP:missense_variant,798,aaC/aaA,266,N/K,;	_	_	_	_	_	_	_	_	_	_	_	_	_	_	_	1	NWMN_0055
NWMN_0055	_	SNP:missense_variant,799,Ctt/Ttt,267,L/F,;	_	_	SNP:missense_variant,799,Ctt/Ttt,267,L/F,;	_	_	_	_	_	_	_	_	_	_	_	_	_	_	_	2	NWMN_0055
NWMN_0055	_	_	_	_	SNP:missense_variant,800,cTt/cAt,267,L/H,;	_	_	_	_	_	_	_	_	_	_	_	_	_	_	_	1	NWMN_0055
NWMN_0055	_	SNP:missense_variant,806,gCa/gTa,269,A/V,;	_	_	_	_	_	_	_	_	_	_	_	_	_	_	_	_	_	_	1	NWMN_0055
NWMN_0055	_	SNP:missense_variant,809,gAa/gTa,270,E/V,;	_	_	_	_	_	_	_	_	_	_	_	_	_	_	_	_	_	_	1	NWMN_0055
NWMN_0055	_	SNP:missense_variant,810,gaA/gaT,270,E/D,;	_	_	SNP:missense_variant,810,gaA/gaT,270,E/D,;	_	_	_	_	_	_	_	_	_	_	_	_	_	_	_	2	NWMN_0055
NWMN_0055	_	SNP:missense_variant,811,Gct/Act,271,A/T,;	_	_	_	_	_	_	_	_	_	_	_	_	_	_	_	_	_	_	1	NWMN_0055
NWMN_0055	_	_	_	_	SNP:missense_variant,811,Gct/Tct,271,A/S,;	_	_	_	_	_	_	_	_	_	_	_	_	_	_	_	1	NWMN_0055
NWMN_0055	_	_	_	_	SNP:missense_variant,818,aAg/aTg,273,K/M,;	_	_	_	_	_	_	_	_	_	_	_	_	_	_	_	1	NWMN_0055
NWMN_0055	_	_	_	_	_	_	_	_	_	_	_	_	_	_	_	SNP:missense_variant,821,cTa/cCa,274,L/P,;	_	_	_	_	1	NWMN_0055
NWMN_0055	_	SNP:missense_variant,828,gaT/gaA,276,D/E,;	_	SNP:missense_variant,828,gaT/gaA,276,D/E,;	SNP:missense_variant,828,gaT/gaA,276,D/E,;	_	_	SNP:missense_variant,828,gaT/gaA,276,D/E,;	_	SNP:missense_variant,828,gaT/gaA,276,D/E,;	_	SNP:missense_variant,828,gaT/gaA,276,D/E,;	_	_	SNP:missense_variant,828,gaT/gaA,276,D/E,;	_	_	SNP:missense_variant,828,gaT/gaA,276,D/E,;	SNP:missense_variant,828,gaT/gaA,276,D/E,;	SNP:missense_variant,828,gaT/gaA,276,D/E,;	10	NWMN_0055
NWMN_0055	_	SNP:missense_variant,829,Gct/Tct,277,A/S,;	_	SNP:missense_variant,829,Gct/Tct,277,A/S,;	SNP:missense_variant,829,Gct/Tct,277,A/S,;	_	_	SNP:missense_variant,829,Gct/Tct,277,A/S,;	_	SNP:missense_variant,829,Gct/Tct,277,A/S,;	_	SNP:missense_variant,829,Gct/Tct,277,A/S,;	_	_	SNP:missense_variant,829,Gct/Tct,277,A/S,;	_	_	SNP:missense_variant,829,Gct/Tct,277,A/S,;	SNP:missense_variant,829,Gct/Tct,277,A/S,;	SNP:missense_variant,829,Gct/Tct,277,A/S,;	10	NWMN_0055
NWMN_0055	_	SNP:stop_gained,787,Caa/Taa,263,Q/*,;	_	_	_	_	_	_	_	_	_	_	_	_	_	_	_	_	_	_	1	NWMN_0055
NWMN_0055	_	SNP:stop_gained,803,tTa/tAa,268,L/*,;	_	_	_	_	_	_	_	_	_	_	_	_	_	_	_	_	_	_	1	NWMN_0055
NWMN_0055	_	_	_	_	SNP:stop_gained,808,Gaa/Taa,270,E/*,;	_	_	_	_	_	_	_	_	_	_	_	_	_	_	_	1	NWMN_0055
NWMN_0056	_	_	_	SNP:upstream_gene_variant,-,-,-,-,DISTANCE=104;	_	_	_	_	_	_	_	_	_	_	_	_	_	_	_	_	1	NWMN_0056
NWMN_0057	_	_	_	_	_	_	_	_	_	_	_	Del:downstream_gene_variant,-,-,-,-,DISTANCE=66;	_	_	_	_	_	_	_	_	1	NWMN_0057
NWMN_0057	_	_	_	_	_	_	_	_	_	_	_	Del:frameshift_variant,feature_truncation,187,-,63,-,;	_	_	_	_	_	_	_	_	1	NWMN_0057
NWMN_0057	_	_	Del:frameshift_variant,feature_truncation,216,-,72,-,;	_	_	_	_	_	_	_	_	_	_	_	_	_	_	_	_	_	1	NWMN_0057
NWMN_0057	_	_	_	_	_	_	_	_	_	_	_	_	_	Del:frameshift_variant,feature_truncation,986,-,329,-,;	_	_	_	_	_	_	1	NWMN_0057
NWMN_0057	_	_	_	_	_	_	_	_	_	_	_	Ins:frameshift_variant,feature_elongation,64-65,-,22,-,;	_	_	_	_	_	_	_	_	1	NWMN_0057
NWMN_0058	_	_	Del:frameshift_variant,feature_truncation,247,-,83,-,;	_	_	_	_	_	_	_	_	_	_	_	_	_	_	_	_	_	1	NWMN_0058
NWMN_0058	_	_	_	_	_	_	_	_	_	_	_	_	_	Del:frameshift_variant,feature_truncation,478,-,160,-,;	_	_	_	_	_	_	1	NWMN_0058
NWMN_0058	_	_	_	_	_	_	_	_	_	_	_	_	_	Del:frameshift_variant,feature_truncation,480,-,160,-,;	_	_	_	_	_	_	1	NWMN_0058
NWMN_0058	_	_	_	_	_	_	_	_	_	_	_	Del:frameshift_variant,feature_truncation,894,-,298,-,;	_	_	_	_	_	_	_	_	1	NWMN_0058
NWMN_0058	_	_	_	_	_	_	_	_	_	_	_	Del:frameshift_variant,feature_truncation,906,-,302,-,;	_	_	_	_	_	_	_	_	1	NWMN_0058
NWMN_0058	_	_	_	_	_	_	_	_	_	_	_	_	_	_	Ins:frameshift_variant,feature_elongation,290-291,-,97,-,;	_	_	_	_	_	1	NWMN_0058
NWMN_0058	_	_	_	_	_	_	_	_	_	_	_	_	Ins:frameshift_variant,feature_elongation,292-293,-,98,-,;	_	_	_	_	_	_	_	1	NWMN_0058
NWMN_0058	_	_	_	_	_	_	_	_	_	_	_	Ins:frameshift_variant,feature_elongation,746-747,-,249,-,;	_	_	_	_	_	_	_	_	1	NWMN_0058
NWMN_0058	_	_	_	_	_	_	_	_	_	_	_	_	_	SNP:missense_variant,477,ttT/ttG,159,F/L,;	_	_	_	_	_	_	1	NWMN_0058
NWMN_0058	_	_	_	_	_	_	_	_	_	_	_	SNP:missense_variant,892,Cgt/Agt,298,R/S,;	_	_	_	_	_	_	_	_	1	NWMN_0058
NWMN_0059	Ins:frameshift_variant,feature_elongation,602-603,-,201,-,;	_	_	_	_	_	_	_	_	_	_	_	_	_	_	_	_	_	_	_	1	NWMN_0059
NWMN_0060	_	_	_	_	_	_	_	_	_	_	_	Ins:frameshift_variant,feature_elongation,630-631,-,210-211,-,;	_	_	_	_	_	_	_	_	1	NWMN_0060
NWMN_0060	_	_	_	_	_	_	_	_	_	_	_	SNP:missense_variant,557,aCg/aAg,186,T/K,;	_	_	_	_	_	_	_	_	1	NWMN_0060
NWMN_0060	_	_	_	_	_	_	_	_	_	_	_	SNP:missense_variant,631,Gcg/Tcg,211,A/S,;	_	_	_	_	_	_	_	_	1	NWMN_0060
NWMN_0061	_	_	_	_	_	_	_	_	_	_	_	Del:frameshift_variant,feature_truncation,106,-,36,-,;	_	_	_	_	_	_	_	_	1	NWMN_0061
NWMN_0061	_	_	Ins:frameshift_variant,feature_elongation,108-109,-,36-37,-,;	_	_	_	_	_	_	_	_	_	_	_	_	_	_	_	_	_	1	NWMN_0061
NWMN_0061	_	Ins:frameshift_variant,feature_elongation,108-109,-,36-37,-,;	_	_	_	_	_	_	_	_	_	_	_	_	_	_	_	_	_	_	1	NWMN_0061
NWMN_0061	_	_	_	_	_	_	_	_	_	_	_	_	_	Ins:inframe_insertion,coding_sequence_variant,90-91,-/NNN,30-31,-,;	_	_	_	_	_	_	1	NWMN_0061
NWMN_0061	_	_	_	_	_	_	_	_	_	_	_	SNP:missense_variant,103,Cat/Gat,35,H/D,;	_	_	_	_	_	_	_	_	1	NWMN_0061
NWMN_0061	_	_	SNP:missense_variant,109,Cac/Aac,37,H/N,;	_	_	_	_	_	_	_	_	_	_	_	_	_	_	_	_	_	1	NWMN_0061
NWMN_0061	_	_	SNP:missense_variant,111,caC/caA,37,H/Q,;	_	_	_	_	_	_	_	_	_	_	_	_	_	_	_	_	_	1	NWMN_0061
NWMN_0062	_	_	_	_	_	_	_	_	_	_	_	Del:frameshift_variant,feature_truncation,82,-,28,-,;	_	_	_	_	_	_	_	_	1	NWMN_0062
NWMN_0062	_	_	_	_	_	_	_	_	_	_	_	Ins:frameshift_variant,feature_elongation,1310-1311,-,437,-,;	_	_	_	_	_	_	_	_	1	NWMN_0062
NWMN_0062	_	_	SNP:missense_variant,1136,cGc/cTc,379,R/L,;	_	_	_	_	_	_	_	_	_	_	_	_	_	_	_	_	_	1	NWMN_0062
NWMN_0063	_	_	Del:frameshift_variant,feature_truncation,230,-,77,-,;	_	_	_	_	_	_	_	_	_	_	_	_	_	_	_	_	_	1	NWMN_0063
NWMN_0063	_	_	_	_	Del:frameshift_variant,feature_truncation,24,-,8,-,;	_	_	_	_	_	_	_	_	_	_	_	_	_	_	_	1	NWMN_0063
NWMN_0063	_	_	Del:frameshift_variant,feature_truncation,443,-,148,-,;	_	_	_	_	_	_	_	_	_	_	_	_	_	_	_	_	_	1	NWMN_0063
NWMN_0063	_	_	Ins:frameshift_variant,feature_elongation,849-850,-,283-284,-,;	_	_	_	_	_	_	_	_	_	_	_	_	_	_	_	_	_	1	NWMN_0063
NWMN_0064	_	_	_	_	_	_	_	_	_	_	_	SNP:missense_variant,911,gCa/gAa,304,A/E,;	_	_	_	_	_	_	_	_	1	NWMN_0064
NWMN_0065	_	_	_	_	_	_	_	_	_	_	_	_	_	_	Del:frameshift_variant,feature_truncation,1328,-,443,-,;	_	_	_	_	_	1	NWMN_0065
NWMN_0065	_	_	_	_	_	Ins:frameshift_variant,feature_elongation,1420-1421,-,474,-,;	_	_	_	_	_	_	_	_	_	_	_	_	_	_	1	NWMN_0065
NWMN_0065	_	_	_	_	_	_	SNP:missense_variant,1387,Cct/Act,463,P/T,;	_	_	_	_	_	_	_	_	_	_	_	_	_	1	NWMN_0065
NWMN_0065	_	_	_	_	_	SNP:missense_variant,1421,gGt/gTt,474,G/V,;	_	_	_	_	_	_	_	_	_	_	_	_	_	_	1	NWMN_0065
NWMN_0065	_	_	_	_	_	_	_	_	_	_	_	SNP:missense_variant,488,gCg/gAg,163,A/E,;	_	_	_	_	_	_	_	_	1	NWMN_0065
NWMN_0066	_	_	_	_	_	_	_	_	_	_	_	_	_	Del:frameshift_variant,feature_truncation,371,-,124,-,;	_	_	_	_	_	_	1	NWMN_0066
NWMN_0066	_	_	_	_	_	_	_	_	_	Ins:frameshift_variant,feature_elongation,260-261,-,87,-,;	_	_	_	_	_	_	_	_	_	_	1	NWMN_0066
NWMN_0066	_	_	_	_	_	_	SNP:missense_variant,266,gCg/gAg,89,A/E,;	_	_	_	_	_	_	_	_	_	_	_	_	_	1	NWMN_0066
NWMN_0069	_	Del:3_prime_UTR_variant,feature_truncation,407,-,-,-,;	_	Del:3_prime_UTR_variant,feature_truncation,407,-,-,-,;	_	_	_	_	_	_	_	_	_	_	_	_	_	_	_	_	2	NWMN_0069
NWMN_0069	Del:missense_variant,feature_truncation,396-398,atCACt/att,132-133,IT/I,;	_	_	_	_	_	_	_	_	_	_	_	Del:missense_variant,feature_truncation,396-398,atCACt/att,132-133,IT/I,;	_	_	_	_	_	_	_	2	NWMN_0069
NWMN_0069	_	_	_	Del:upstream_gene_variant,-,-,-,-,DISTANCE=2;	_	_	_	_	_	_	Del:upstream_gene_variant,-,-,-,-,DISTANCE=2;	_	Del:upstream_gene_variant,-,-,-,-,DISTANCE=2;	Del:upstream_gene_variant,-,-,-,-,DISTANCE=2;	Del:upstream_gene_variant,-,-,-,-,DISTANCE=2;	_	_	_	_	Del:upstream_gene_variant,-,-,-,-,DISTANCE=2;	6	NWMN_0069
NWMN_0069	_	Ins:frameshift_variant,feature_elongation,343-344,-,115,-,;	_	_	_	_	_	_	_	_	_	_	_	_	_	_	_	_	_	_	1	NWMN_0069
NWMN_0069	_	_	_	Ins:frameshift_variant,feature_elongation,376-377,-,126,-,;	_	_	_	_	_	_	_	_	_	_	_	_	_	_	_	_	1	NWMN_0069
NWMN_0069	_	Ins:frameshift_variant,feature_elongation,401-402,-,134,-,;	_	Ins:frameshift_variant,feature_elongation,401-402,-,134,-,;	_	_	_	_	_	_	_	_	_	_	_	_	_	_	_	_	2	NWMN_0069
NWMN_0069	_	_	_	Ins:upstream_gene_variant,-,-,-,-,DISTANCE=4;	_	_	_	_	_	_	Ins:upstream_gene_variant,-,-,-,-,DISTANCE=4;	_	Ins:upstream_gene_variant,-,-,-,-,DISTANCE=4;	Ins:upstream_gene_variant,-,-,-,-,DISTANCE=4;	Ins:upstream_gene_variant,-,-,-,-,DISTANCE=4;	_	_	_	_	Ins:upstream_gene_variant,-,-,-,-,DISTANCE=4;	6	NWMN_0069
NWMN_0069	_	SNP:missense_variant,185,tAt/tCt,62,Y/S,;	_	_	_	_	_	_	_	_	_	_	_	_	_	_	_	_	_	_	1	NWMN_0069
NWMN_0069	_	SNP:missense_variant,403,Gaa/Aaa,135,E/K,;	_	SNP:missense_variant,403,Gaa/Aaa,135,E/K,;	_	_	_	_	_	_	_	_	_	_	_	_	_	_	_	_	2	NWMN_0069
NWMN_0069	_	_	_	_	_	_	_	_	_	_	_	_	_	_	SNP:upstream_gene_variant,-,-,-,-,DISTANCE=1;	_	_	_	_	_	1	NWMN_0069
NWMN_0069	_	_	_	SNP:upstream_gene_variant,-,-,-,-,DISTANCE=1;	_	_	_	_	_	_	SNP:upstream_gene_variant,-,-,-,-,DISTANCE=1;	_	SNP:upstream_gene_variant,-,-,-,-,DISTANCE=1;	SNP:upstream_gene_variant,-,-,-,-,DISTANCE=1;	_	_	_	_	_	SNP:upstream_gene_variant,-,-,-,-,DISTANCE=1;	5	NWMN_0069
NWMN_0070	_	_	_	_	_	_	_	_	_	_	_	Ins:coding_sequence_variant,feature_elongation,553-554,gct/gNNNct,185,-,;	_	_	_	_	_	_	_	_	1	NWMN_0070
NWMN_0070	_	_	_	_	_	_	_	_	_	SNP:missense_variant,4,Gaa/Aaa,2,E/K,;	_	_	_	_	_	_	_	_	_	_	1	NWMN_0070
NWMN_0071	_	_	_	Del:frameshift_variant,feature_truncation,479,-,160,-,;	_	_	_	_	_	Del:frameshift_variant,feature_truncation,479,-,160,-,;	_	_	_	_	_	_	_	_	_	_	2	NWMN_0071
NWMN_0071	_	_	_	_	_	_	_	_	_	_	_	Del:frameshift_variant,feature_truncation,587,-,196,-,;	_	_	_	_	_	_	_	_	1	NWMN_0071
NWMN_0071	_	_	Ins:coding_sequence_variant,feature_elongation,194-195,cgt/cgNNNt,65,-,;	_	_	_	_	_	_	_	_	_	_	_	_	_	_	_	_	_	1	NWMN_0071
NWMN_0071	_	_	_	_	_	_	_	_	_	_	_	_	_	_	Ins:frameshift_variant,feature_elongation,203-204,-,68,-,;	_	_	_	_	_	1	NWMN_0071
NWMN_0071	_	_	_	_	_	_	_	_	_	_	_	_	_	_	Ins:frameshift_variant,feature_elongation,478-479,-,160,-,;	_	_	_	_	_	1	NWMN_0071
NWMN_0071	_	_	_	_	_	_	_	_	_	_	_	_	Ins:frameshift_variant,feature_elongation,478-479,-,160,-,;	_	_	_	_	_	_	_	1	NWMN_0071
NWMN_0071	_	_	_	_	Ins:frameshift_variant,feature_elongation,483-484,-,161-162,-,;	_	_	_	_	_	_	_	_	_	_	_	_	_	_	_	1	NWMN_0071
NWMN_0071	_	_	_	_	_	_	_	_	_	_	_	Ins:frameshift_variant,feature_elongation,589-590,-,197,-,;	_	_	_	_	_	_	_	_	1	NWMN_0071
NWMN_0071	_	_	_	_	_	_	_	_	_	_	_	SNP:missense_variant,593,gCa/gGa,198,A/G,;	_	_	_	_	_	_	_	_	1	NWMN_0071
NWMN_0071	_	_	_	_	_	_	_	_	_	_	_	SNP:missense_variant,596,aCa/aGa,199,T/R,;	_	_	_	_	_	_	_	_	1	NWMN_0071
NWMN_0073	_	_	_	_	_	_	_	_	_	_	_	Ins:frameshift_variant,feature_elongation,35-36,-,12,-,;	_	_	_	_	_	_	_	_	1	NWMN_0073
NWMN_0073	_	_	_	_	_	_	_	_	_	_	_	Ins:frameshift_variant,feature_elongation,36-37,-,12-13,-,;	_	_	_	_	_	_	_	_	1	NWMN_0073
NWMN_0073	_	_	_	_	_	_	_	_	_	_	_	Ins:frameshift_variant,feature_elongation,38-39,-,13,-,;	_	_	_	_	_	_	_	_	1	NWMN_0073
NWMN_0073	_	_	_	_	_	_	_	_	_	_	_	Ins:frameshift_variant,feature_elongation,40-41,-,14,-,;	_	_	_	_	_	_	_	_	1	NWMN_0073
NWMN_0073	_	_	_	_	_	_	_	_	_	_	_	Ins:frameshift_variant,feature_elongation,49-50,-,17,-,;	_	_	_	_	_	_	_	_	1	NWMN_0073
NWMN_0073	_	_	_	_	_	_	_	_	_	_	_	Ins:frameshift_variant,feature_elongation,53-54,-,18,-,;	_	_	_	_	_	_	_	_	1	NWMN_0073
NWMN_0073	_	_	_	_	_	_	_	_	_	_	_	Ins:missense_variant,feature_elongation,58-59,cat/cAAAat,20,H/QN,;	_	_	_	_	_	_	_	_	1	NWMN_0073
NWMN_0073	_	_	_	_	_	_	_	_	_	_	_	SNP:missense_variant,43,Gac/Cac,15,D/H,;	_	_	_	_	_	_	_	_	1	NWMN_0073
NWMN_0073	_	_	_	_	_	_	_	_	_	_	_	SNP:missense_variant,44,gAc/gGc,15,D/G,;	_	_	_	_	_	_	_	_	1	NWMN_0073
NWMN_0073	_	_	_	_	_	_	_	_	_	_	_	SNP:missense_variant,46,Att/Ttt,16,I/F,;	_	_	_	_	_	_	_	_	1	NWMN_0073
NWMN_0073	_	_	_	_	_	_	_	_	_	_	_	SNP:missense_variant,50,gAa/gCa,17,E/A,;	_	_	_	_	_	_	_	_	1	NWMN_0073
NWMN_0073	_	_	_	_	_	_	_	_	_	_	_	SNP:missense_variant,51,gaA/gaT,17,E/D,;	_	_	_	_	_	_	_	_	1	NWMN_0073
NWMN_0073	_	_	_	_	_	_	_	_	_	_	_	SNP:stop_gained,508,Gag/Tag,170,E/*,;	_	_	_	_	_	_	_	_	1	NWMN_0073
NWMN_0074	_	_	_	_	_	_	_	_	_	_	_	_	_	Del:frameshift_variant,feature_truncation,330,-,110,-,;	_	_	_	_	_	_	1	NWMN_0074
NWMN_0074	_	_	_	_	_	_	_	_	_	_	_	SNP:missense_variant,842,gCg/gAg,281,A/E,;	_	_	_	_	_	_	_	_	1	NWMN_0074
NWMN_0076	_	_	_	_	_	_	_	_	_	_	_	Del:frameshift_variant,feature_truncation,1088,-,363,-,;	_	_	_	_	_	_	_	_	1	NWMN_0076
NWMN_0076	_	_	_	_	_	_	_	_	_	_	_	Del:frameshift_variant,feature_truncation,148,-,50,-,;	_	_	_	_	_	_	_	_	1	NWMN_0076
NWMN_0076	_	_	_	_	_	_	_	_	_	_	_	Ins:frameshift_variant,feature_elongation,1112-1113,-,371,-,;	_	_	_	_	_	_	_	_	1	NWMN_0076
NWMN_0076	_	_	_	_	_	_	_	_	_	_	_	Ins:frameshift_variant,feature_elongation,955-956,-,319,-,;	_	_	_	_	_	_	_	_	1	NWMN_0076
NWMN_0076	_	_	_	_	_	_	_	_	_	_	_	SNP:missense_variant,956,gCa/gGa,319,A/G,;	_	_	_	_	_	_	_	_	1	NWMN_0076
NWMN_0079	_	_	_	_	_	Del:frameshift_variant,feature_truncation,94-95,-,32,-,;	_	_	_	_	_	_	_	_	_	_	_	_	_	_	1	NWMN_0079
NWMN_0079	_	_	_	_	_	_	_	_	_	_	_	_	_	_	Del:frameshift_variant,feature_truncation,95,-,32,-,;	_	_	_	_	_	1	NWMN_0079
NWMN_0079	_	_	Del:upstream_gene_variant,-,-,-,-,DISTANCE=41;	_	_	_	_	_	_	_	_	_	_	_	_	_	_	_	_	_	1	NWMN_0079
NWMN_0079	_	_	_	_	_	_	_	_	_	_	_	_	_	_	_	_	_	Ins:upstream_gene_variant,-,-,-,-,DISTANCE=14;	_	_	1	NWMN_0079
NWMN_0079	_	_	_	_	_	Ins:upstream_gene_variant,-,-,-,-,DISTANCE=42;	_	_	_	_	_	_	Ins:upstream_gene_variant,-,-,-,-,DISTANCE=42;	_	_	_	_	_	_	_	2	NWMN_0079
NWMN_0079	_	_	_	_	_	_	_	_	_	_	_	Ins:upstream_gene_variant,-,-,-,-,DISTANCE=5;	_	_	_	_	_	_	_	_	1	NWMN_0079
NWMN_0079	_	_	_	_	_	_	_	_	_	_	_	_	_	_	_	_	_	SNP:missense_variant,149,aTg/aAg,50,M/K,;	_	_	1	NWMN_0079
NWMN_0079	_	_	_	_	_	_	_	_	_	_	_	_	_	_	SNP:missense_variant,94,Ggc/Tgc,32,G/C,;	_	_	_	_	_	1	NWMN_0079
NWMN_0079	_	_	SNP:upstream_gene_variant,-,-,-,-,DISTANCE=43;	_	_	_	_	_	_	_	_	_	_	_	_	_	_	_	_	_	1	NWMN_0079
NWMN_0079	_	_	SNP:upstream_gene_variant,-,-,-,-,DISTANCE=46;	_	_	_	_	_	_	_	_	_	_	_	_	_	_	_	_	_	1	NWMN_0079
NWMN_0080	_	_	_	_	_	_	_	_	_	_	_	Del:frameshift_variant,feature_truncation,555,-,185,-,;	_	_	_	_	_	_	_	_	1	NWMN_0080
NWMN_0080	_	_	_	_	_	_	_	_	_	_	_	SNP:missense_variant,556,Gct/Tct,186,A/S,;	_	_	_	_	_	_	_	_	1	NWMN_0080
NWMN_0081	_	_	_	_	_	_	_	_	_	_	_	_	_	_	_	_	_	Del:frameshift_variant,feature_truncation,1201,-,401,-,;	_	_	1	NWMN_0081
NWMN_0082	Del:frameshift_variant,feature_truncation,526-527,-,176,-,;	_	_	_	_	_	_	_	_	_	_	_	_	_	_	_	_	_	_	_	1	NWMN_0082
NWMN_0082	_	_	_	_	_	_	_	_	_	_	_	_	_	Ins:coding_sequence_variant,feature_elongation,610-611,gcg/gNNNcg,204,-,;	_	_	_	_	_	_	1	NWMN_0082
NWMN_0082	_	_	_	_	_	_	_	_	_	_	_	Ins:frameshift_variant,feature_elongation,39-40,-,13-14,-,;	_	_	_	_	_	Ins:frameshift_variant,feature_elongation,39-40,-,13-14,-,;	_	_	2	NWMN_0082
NWMN_0082	Ins:frameshift_variant,feature_elongation,531-532,-,177-178,-,;	_	_	_	_	_	_	_	_	_	_	_	_	_	_	_	_	_	_	_	1	NWMN_0082
NWMN_0082	_	_	_	_	_	_	_	_	_	_	_	_	_	_	_	Ins:frameshift_variant,feature_elongation,610-611,-,204,-,;	_	_	_	_	1	NWMN_0082
NWMN_0082	_	_	_	_	Ins:frameshift_variant,feature_elongation,615-616,-,205-206,-,;	_	_	_	_	_	_	_	_	_	_	_	_	_	_	_	1	NWMN_0082
NWMN_0082	SNP:missense_variant,524,gCt/gAt,175,A/D,;	_	_	_	_	_	_	_	_	_	_	_	_	_	_	_	_	_	_	_	1	NWMN_0082
NWMN_0082	SNP:missense_variant,530,gTa/gGa,177,V/G,;	_	_	_	_	_	_	_	_	_	_	_	_	_	_	_	_	_	_	_	1	NWMN_0082
NWMN_0083	_	_	_	_	_	SNP:missense_variant,20,cGt/cTt,7,R/L,;	_	_	_	_	_	_	_	_	_	_	_	_	_	_	1	NWMN_0083
NWMN_0084	_	_	Del:frameshift_variant,feature_truncation,197,-,66,-,;	_	_	_	_	_	_	_	_	_	_	_	_	_	_	_	_	_	1	NWMN_0084
NWMN_0084	_	Ins:frameshift_variant,feature_elongation,253-254,-,85,-,;	_	_	_	_	_	_	_	_	_	_	_	_	_	_	_	_	_	_	1	NWMN_0084
NWMN_0084	_	_	Ins:frameshift_variant,feature_elongation,254-255,-,85,-,;	_	_	_	_	_	_	_	_	_	_	_	_	_	_	_	_	_	1	NWMN_0084
NWMN_0084	_	_	_	_	_	_	_	_	_	_	_	Ins:frameshift_variant,feature_elongation,438-439,-,146-147,-,;	_	_	_	_	_	_	_	_	1	NWMN_0084
NWMN_0084	_	_	SNP:missense_variant,196,Agc/Tgc,66,S/C,;	_	_	_	_	_	_	_	_	_	_	_	_	_	_	_	_	_	1	NWMN_0084
NWMN_0086	_	_	_	_	_	_	_	_	Del:upstream_gene_variant,-,-,-,-,DISTANCE=188;	Del:upstream_gene_variant,-,-,-,-,DISTANCE=188;	_	_	_	_	Del:upstream_gene_variant,-,-,-,-,DISTANCE=188;	_	_	_	_	_	3	NWMN_0086
NWMN_0086	_	_	_	_	_	_	_	_	_	_	_	Del:upstream_gene_variant,-,-,-,-,DISTANCE=197;	_	_	_	_	Del:upstream_gene_variant,-,-,-,-,DISTANCE=197;	_	_	_	2	NWMN_0086
NWMN_0088	_	_	_	_	_	_	_	_	_	_	_	_	_	_	_	_	_	Del:frameshift_variant,feature_truncation,1346,-,449,-,;	_	_	1	NWMN_0088
NWMN_0088	_	_	_	_	_	_	_	_	_	_	_	Ins:frameshift_variant,feature_elongation,1074-1075,-,358-359,-,;	_	_	_	_	_	_	_	_	1	NWMN_0088
NWMN_0088	_	_	_	_	_	_	_	_	_	_	_	_	_	_	_	_	_	Ins:inframe_insertion,coding_sequence_variant,1125-1126,-/NNNNNNNNNNNNNNNNNNNNN,375-376,-,;	_	_	1	NWMN_0088
NWMN_0089	_	_	_	Del:downstream_gene_variant,-,-,-,-,DISTANCE=104;	_	_	_	_	_	_	_	_	_	_	_	_	_	_	_	_	1	NWMN_0089
NWMN_0089	_	_	_	Del:downstream_gene_variant,-,-,-,-,DISTANCE=107;	_	_	_	_	_	_	_	_	_	_	_	_	_	_	_	_	1	NWMN_0089
NWMN_0089	_	_	_	Del:downstream_gene_variant,-,-,-,-,DISTANCE=73;	_	_	_	_	_	_	_	_	_	_	_	_	_	_	_	_	1	NWMN_0089
NWMN_0089	_	_	_	_	_	Del:upstream_gene_variant,-,-,-,-,DISTANCE=15;	_	_	_	_	_	_	_	_	_	_	_	_	_	_	1	NWMN_0089
NWMN_0089	_	_	_	_	_	Del:upstream_gene_variant,-,-,-,-,DISTANCE=17;	_	_	_	_	_	_	_	_	_	_	_	_	_	_	1	NWMN_0089
NWMN_0089	_	_	_	_	_	Del:upstream_gene_variant,-,-,-,-,DISTANCE=26;	_	_	_	_	_	_	_	Del:upstream_gene_variant,-,-,-,-,DISTANCE=26;	_	_	_	_	_	_	2	NWMN_0089
NWMN_0089	_	_	_	_	_	_	_	_	_	_	_	_	_	_	_	_	_	Ins:downstream_gene_variant,-,-,-,-,DISTANCE=138;	_	_	1	NWMN_0089
NWMN_0089	_	Ins:downstream_gene_variant,-,-,-,-,DISTANCE=153;	_	_	_	_	_	_	_	_	_	_	_	_	_	_	_	_	_	_	1	NWMN_0089
NWMN_0089	_	_	_	_	_	_	_	_	_	_	_	_	_	_	Ins:downstream_gene_variant,-,-,-,-,DISTANCE=57;	_	_	_	_	_	1	NWMN_0089
NWMN_0089	_	_	_	_	_	_	_	_	_	_	_	_	_	_	Ins:downstream_gene_variant,-,-,-,-,DISTANCE=59;	_	_	_	_	_	1	NWMN_0089
NWMN_0089	_	_	_	_	_	_	_	_	_	_	_	_	_	_	Ins:downstream_gene_variant,-,-,-,-,DISTANCE=61;	_	_	_	_	_	1	NWMN_0089
NWMN_0089	_	_	_	_	_	_	_	_	_	_	_	_	_	_	Ins:downstream_gene_variant,-,-,-,-,DISTANCE=63;	_	_	_	_	_	1	NWMN_0089
NWMN_0089	_	_	_	_	_	_	_	_	_	_	_	_	_	_	Ins:downstream_gene_variant,-,-,-,-,DISTANCE=64;	_	_	_	_	_	1	NWMN_0089
NWMN_0089	_	_	_	_	_	_	_	_	_	_	_	_	_	_	Ins:downstream_gene_variant,-,-,-,-,DISTANCE=65;	_	_	_	_	_	1	NWMN_0089
NWMN_0089	_	_	_	_	_	_	_	_	_	_	_	_	_	_	Ins:downstream_gene_variant,-,-,-,-,DISTANCE=66;	_	_	_	_	_	1	NWMN_0089
NWMN_0089	_	_	_	Ins:downstream_gene_variant,-,-,-,-,DISTANCE=69;	_	_	_	_	_	_	_	_	_	_	_	_	_	_	_	_	1	NWMN_0089
NWMN_0089	_	_	_	_	_	_	_	_	_	_	_	_	_	_	Ins:downstream_gene_variant,-,-,-,-,DISTANCE=76;	_	_	_	_	_	1	NWMN_0089
NWMN_0089	_	_	_	_	_	_	_	_	_	_	_	_	_	_	Ins:downstream_gene_variant,-,-,-,-,DISTANCE=77;	_	_	_	_	_	1	NWMN_0089
NWMN_0089	_	_	_	Ins:downstream_gene_variant,-,-,-,-,DISTANCE=80;	_	_	_	_	_	_	_	_	_	_	_	_	_	_	_	_	1	NWMN_0089
NWMN_0089	_	_	_	_	_	_	_	_	_	_	_	_	_	_	Ins:downstream_gene_variant,-,-,-,-,DISTANCE=84;	_	_	_	_	_	1	NWMN_0089
NWMN_0089	_	_	_	Ins:downstream_gene_variant,-,-,-,-,DISTANCE=88;	_	_	_	_	_	_	_	_	_	_	_	_	_	_	_	_	1	NWMN_0089
NWMN_0089	_	_	_	Ins:downstream_gene_variant,-,-,-,-,DISTANCE=96;	_	_	_	_	_	_	_	_	_	_	_	_	_	_	_	_	1	NWMN_0089
NWMN_0089	_	_	_	_	_	_	_	_	_	_	_	_	_	_	_	_	_	Ins:upstream_gene_variant,-,-,-,-,DISTANCE=11;	_	_	1	NWMN_0089
NWMN_0089	_	_	_	Ins:upstream_gene_variant,-,-,-,-,DISTANCE=12;	_	_	_	_	_	_	_	_	_	_	_	_	_	_	_	_	1	NWMN_0089
NWMN_0089	_	_	_	_	_	_	_	_	_	_	_	_	_	_	Ins:upstream_gene_variant,-,-,-,-,DISTANCE=13;	_	_	_	_	_	1	NWMN_0089
NWMN_0089	_	_	_	Ins:upstream_gene_variant,-,-,-,-,DISTANCE=13;	_	_	_	_	_	_	_	_	_	_	_	_	_	_	_	_	1	NWMN_0089
NWMN_0089	_	Ins:upstream_gene_variant,-,-,-,-,DISTANCE=13;	_	_	_	_	_	_	_	_	_	_	_	_	_	_	_	_	_	_	1	NWMN_0089
NWMN_0089	_	_	_	_	_	_	_	_	_	_	_	_	_	_	_	_	_	Ins:upstream_gene_variant,-,-,-,-,DISTANCE=14;	_	_	1	NWMN_0089
NWMN_0089	_	Ins:upstream_gene_variant,-,-,-,-,DISTANCE=16;	_	Ins:upstream_gene_variant,-,-,-,-,DISTANCE=16;	_	_	_	_	_	_	_	_	_	_	Ins:upstream_gene_variant,-,-,-,-,DISTANCE=16;	_	_	_	_	_	3	NWMN_0089
NWMN_0089	_	_	_	_	_	_	_	_	_	_	_	_	_	_	_	_	_	Ins:upstream_gene_variant,-,-,-,-,DISTANCE=17;	_	_	1	NWMN_0089
NWMN_0089	_	_	_	_	_	_	_	_	_	_	_	_	_	_	_	_	_	Ins:upstream_gene_variant,-,-,-,-,DISTANCE=18;	_	_	1	NWMN_0089
NWMN_0089	_	Ins:upstream_gene_variant,-,-,-,-,DISTANCE=18;	_	Ins:upstream_gene_variant,-,-,-,-,DISTANCE=18;	_	_	_	_	_	_	_	_	_	_	Ins:upstream_gene_variant,-,-,-,-,DISTANCE=18;	_	_	_	_	_	3	NWMN_0089
NWMN_0089	_	_	_	_	_	_	_	_	_	_	_	_	_	_	_	_	_	Ins:upstream_gene_variant,-,-,-,-,DISTANCE=21;	_	_	1	NWMN_0089
NWMN_0089	_	_	_	_	_	_	_	_	_	_	_	_	_	_	_	_	_	Ins:upstream_gene_variant,-,-,-,-,DISTANCE=22;	_	_	1	NWMN_0089
NWMN_0089	_	Ins:upstream_gene_variant,-,-,-,-,DISTANCE=23;	_	Ins:upstream_gene_variant,-,-,-,-,DISTANCE=23;	_	_	_	_	_	_	_	_	_	_	Ins:upstream_gene_variant,-,-,-,-,DISTANCE=23;	_	_	_	_	_	3	NWMN_0089
NWMN_0089	_	_	_	_	_	_	_	_	_	_	_	_	_	_	_	_	_	Ins:upstream_gene_variant,-,-,-,-,DISTANCE=24;	_	_	1	NWMN_0089
NWMN_0089	_	_	_	_	_	_	_	_	_	_	_	_	_	_	_	_	_	Ins:upstream_gene_variant,-,-,-,-,DISTANCE=25;	_	_	1	NWMN_0089
NWMN_0089	_	_	_	_	_	_	_	_	_	_	_	_	_	_	_	_	_	Ins:upstream_gene_variant,-,-,-,-,DISTANCE=26;	_	_	1	NWMN_0089
NWMN_0089	_	Ins:upstream_gene_variant,-,-,-,-,DISTANCE=27;	_	Ins:upstream_gene_variant,-,-,-,-,DISTANCE=27;	_	_	_	_	_	_	_	_	_	_	Ins:upstream_gene_variant,-,-,-,-,DISTANCE=27;	_	_	_	_	_	3	NWMN_0089
NWMN_0089	_	_	_	SNP:downstream_gene_variant,-,-,-,-,DISTANCE=101;	_	_	_	_	_	_	_	_	_	_	_	_	_	_	_	_	1	NWMN_0089
NWMN_0089	_	_	_	SNP:downstream_gene_variant,-,-,-,-,DISTANCE=109;	_	_	_	_	_	_	_	_	_	_	_	_	_	_	_	_	1	NWMN_0089
NWMN_0089	_	_	_	SNP:downstream_gene_variant,-,-,-,-,DISTANCE=111;	_	_	_	_	_	_	_	_	_	_	_	_	_	_	_	_	1	NWMN_0089
NWMN_0089	_	_	_	_	_	_	_	_	_	_	_	_	_	_	SNP:downstream_gene_variant,-,-,-,-,DISTANCE=51;	_	_	_	_	_	1	NWMN_0089
NWMN_0089	_	_	_	SNP:downstream_gene_variant,-,-,-,-,DISTANCE=58;	_	_	_	_	_	_	_	_	_	_	_	_	_	_	_	_	1	NWMN_0089
NWMN_0089	_	_	_	SNP:downstream_gene_variant,-,-,-,-,DISTANCE=59;	_	_	_	_	_	_	_	_	_	_	_	_	_	_	_	_	1	NWMN_0089
NWMN_0089	_	_	_	SNP:downstream_gene_variant,-,-,-,-,DISTANCE=61;	_	_	_	_	_	_	_	_	_	_	_	_	_	_	_	_	1	NWMN_0089
NWMN_0089	_	_	_	SNP:downstream_gene_variant,-,-,-,-,DISTANCE=64;	_	_	_	_	_	_	_	_	_	_	_	_	_	_	_	_	1	NWMN_0089
NWMN_0089	_	_	_	SNP:downstream_gene_variant,-,-,-,-,DISTANCE=66;	_	_	_	_	_	_	_	_	_	_	_	_	_	_	_	_	1	NWMN_0089
NWMN_0089	_	_	_	_	_	_	_	_	_	_	_	_	_	_	SNP:downstream_gene_variant,-,-,-,-,DISTANCE=67;	_	_	_	_	_	1	NWMN_0089
NWMN_0089	_	_	_	_	_	_	_	_	_	_	_	_	_	_	SNP:downstream_gene_variant,-,-,-,-,DISTANCE=72;	_	_	_	_	_	1	NWMN_0089
NWMN_0089	_	_	_	_	_	_	_	_	_	_	_	_	_	_	SNP:downstream_gene_variant,-,-,-,-,DISTANCE=73;	_	_	_	_	_	1	NWMN_0089
NWMN_0089	_	_	_	SNP:downstream_gene_variant,-,-,-,-,DISTANCE=76;	_	_	_	_	_	_	_	_	_	_	_	_	_	_	_	_	1	NWMN_0089
NWMN_0089	_	_	_	_	_	_	_	_	_	_	_	_	_	_	SNP:downstream_gene_variant,-,-,-,-,DISTANCE=80;	_	_	_	_	_	1	NWMN_0089
NWMN_0089	_	_	_	SNP:downstream_gene_variant,-,-,-,-,DISTANCE=81;	_	_	_	_	_	_	_	_	_	_	_	_	_	_	_	_	1	NWMN_0089
NWMN_0089	_	_	_	SNP:downstream_gene_variant,-,-,-,-,DISTANCE=82;	_	_	_	_	_	_	_	_	_	_	_	_	_	_	_	_	1	NWMN_0089
NWMN_0089	_	_	_	_	_	_	_	_	_	_	_	_	_	_	SNP:downstream_gene_variant,-,-,-,-,DISTANCE=83;	_	_	_	_	_	1	NWMN_0089
NWMN_0089	_	_	_	SNP:downstream_gene_variant,-,-,-,-,DISTANCE=84;	_	_	_	_	_	_	_	_	_	_	_	_	_	_	_	_	1	NWMN_0089
NWMN_0089	_	_	_	SNP:downstream_gene_variant,-,-,-,-,DISTANCE=85;	_	_	_	_	_	_	_	_	_	_	_	_	_	_	_	_	1	NWMN_0089
NWMN_0089	_	_	_	SNP:downstream_gene_variant,-,-,-,-,DISTANCE=86;	_	_	_	_	_	_	_	_	_	_	_	_	_	_	_	_	1	NWMN_0089
NWMN_0089	_	_	_	SNP:downstream_gene_variant,-,-,-,-,DISTANCE=87;	_	_	_	_	_	_	_	_	_	_	_	_	_	_	_	_	1	NWMN_0089
NWMN_0089	_	_	_	SNP:downstream_gene_variant,-,-,-,-,DISTANCE=92;	_	_	_	_	_	_	_	_	_	_	_	_	_	_	_	_	1	NWMN_0089
NWMN_0089	_	_	_	_	_	SNP:downstream_gene_variant,-,-,-,-,DISTANCE=93;	_	_	_	_	_	_	_	_	_	_	_	_	_	_	1	NWMN_0089
NWMN_0089	_	_	_	SNP:downstream_gene_variant,-,-,-,-,DISTANCE=93;	_	_	_	_	_	_	_	_	_	_	_	_	_	_	_	_	1	NWMN_0089
NWMN_0089	_	_	_	_	_	SNP:upstream_gene_variant,-,-,-,-,DISTANCE=12;	_	_	_	_	_	_	_	_	_	_	_	_	_	_	1	NWMN_0089
NWMN_0089	_	_	_	_	_	SNP:upstream_gene_variant,-,-,-,-,DISTANCE=13;	_	_	_	_	_	_	_	_	_	_	_	_	_	_	1	NWMN_0089
NWMN_0089	_	_	_	_	_	SNP:upstream_gene_variant,-,-,-,-,DISTANCE=23;	_	_	_	_	_	_	_	_	_	_	_	_	_	_	1	NWMN_0089
NWMN_0089	_	SNP:upstream_gene_variant,-,-,-,-,DISTANCE=26;	_	SNP:upstream_gene_variant,-,-,-,-,DISTANCE=26;	_	_	_	_	_	_	_	_	_	_	SNP:upstream_gene_variant,-,-,-,-,DISTANCE=26;	_	_	_	_	_	3	NWMN_0089
NWMN_0090	_	_	_	_	_	_	_	_	_	_	_	_	_	_	_	_	Del:inframe_deletion,162-164,gaAAAa/gaa,54-55,EK/E,;	_	_	_	1	NWMN_0090
NWMN_0090	_	_	_	_	_	_	_	_	_	_	_	_	_	Ins:upstream_gene_variant,-,-,-,-,DISTANCE=107;	_	_	_	_	_	_	1	NWMN_0090
NWMN_0090	Ins:upstream_gene_variant,-,-,-,-,DISTANCE=24;	_	_	_	_	_	_	_	_	_	_	_	_	_	_	_	_	_	_	_	1	NWMN_0090
NWMN_0090	SNP:missense_variant,299,gAt/gCt,100,D/A,;	_	_	_	_	_	_	_	_	_	_	_	_	_	_	_	_	_	_	_	1	NWMN_0090
NWMN_0090	_	_	_	_	_	_	_	_	_	_	_	_	_	_	_	SNP:missense_variant,31,Gac/Aac,11,D/N,;	_	_	_	_	1	NWMN_0090
NWMN_0091	_	_	_	_	_	_	_	_	_	_	_	_	_	_	Del:downstream_gene_variant,-,-,-,-,DISTANCE=53;	_	_	_	_	_	1	NWMN_0091
NWMN_0092	Del:frameshift_variant,feature_truncation,44,-,15,-,;	_	_	_	_	_	_	_	_	_	_	_	_	_	_	_	_	_	_	_	1	NWMN_0092
NWMN_0092	_	_	_	_	_	_	_	_	_	_	_	_	_	_	_	_	Ins:downstream_gene_variant,-,-,-,-,DISTANCE=185;	_	_	_	1	NWMN_0092
NWMN_0092	_	_	_	_	_	_	_	_	_	_	_	_	_	_	_	_	SNP:downstream_gene_variant,-,-,-,-,DISTANCE=184;	_	_	_	1	NWMN_0092
NWMN_0092	_	_	_	_	_	_	_	_	_	_	_	_	_	_	_	_	SNP:downstream_gene_variant,-,-,-,-,DISTANCE=197;	_	_	_	1	NWMN_0092
NWMN_0092	_	_	_	_	_	_	_	_	_	_	_	_	_	_	_	_	SNP:downstream_gene_variant,-,-,-,-,DISTANCE=206;	_	_	_	1	NWMN_0092
NWMN_0092	_	_	_	_	_	_	_	_	_	_	_	_	_	_	_	_	SNP:downstream_gene_variant,-,-,-,-,DISTANCE=212;	_	_	_	1	NWMN_0092
NWMN_0092	_	_	_	_	_	_	_	_	_	_	_	_	_	_	_	_	SNP:downstream_gene_variant,-,-,-,-,DISTANCE=230;	_	_	_	1	NWMN_0092
NWMN_0092	_	_	_	_	_	_	_	_	_	_	_	_	_	_	SNP:downstream_gene_variant,-,-,-,-,DISTANCE=58;	_	_	_	_	_	1	NWMN_0092
NWMN_0092	_	_	_	_	_	SNP:missense_variant,47,gAa/gTa,16,E/V,;	_	_	_	_	_	_	_	_	_	_	_	_	_	_	1	NWMN_0092
NWMN_0093	_	_	_	_	_	_	_	_	_	_	_	_	_	_	_	_	_	Del:downstream_gene_variant,-,-,-,-,DISTANCE=177;	_	_	1	NWMN_0093
NWMN_0093	_	_	_	Del:frameshift_variant,feature_truncation,191,-,64,-,;	_	_	_	_	_	_	_	_	_	_	_	_	_	_	_	_	1	NWMN_0093
NWMN_0093	_	_	_	_	Ins:downstream_gene_variant,-,-,-,-,DISTANCE=49;	_	_	_	_	_	_	_	_	_	_	_	_	_	_	_	1	NWMN_0093
NWMN_0093	_	_	_	Ins:downstream_gene_variant,-,-,-,-,DISTANCE=70;	_	_	_	_	_	_	_	_	_	_	_	_	_	_	_	_	1	NWMN_0093
NWMN_0093	_	_	_	_	_	_	_	_	Ins:downstream_gene_variant,-,-,-,-,DISTANCE=73;	_	_	_	_	_	_	_	_	_	_	_	1	NWMN_0093
NWMN_0093	_	_	_	_	_	_	_	_	_	_	_	_	_	_	_	_	_	_	_	Ins:downstream_gene_variant,-,-,-,-,DISTANCE=85;	1	NWMN_0093
NWMN_0093	SNP:downstream_gene_variant,-,-,-,-,DISTANCE=114;	_	_	_	_	_	_	_	_	_	_	_	_	_	_	_	_	_	_	_	1	NWMN_0093
NWMN_0093	SNP:downstream_gene_variant,-,-,-,-,DISTANCE=33;	_	_	_	_	_	_	_	_	_	_	_	_	_	_	_	_	_	_	_	1	NWMN_0093
NWMN_0093	_	_	_	SNP:missense_variant,100,Gtg/Ttg,34,V/L,;	_	_	_	_	_	_	_	_	_	_	_	_	_	_	_	_	1	NWMN_0093
NWMN_0093	_	_	_	SNP:missense_variant,118,Cgt/Tgt,40,R/C,;	_	_	_	_	_	_	_	_	_	_	_	_	_	_	_	_	1	NWMN_0093
NWMN_0093	_	_	_	_	_	_	_	_	_	_	_	_	_	_	_	_	_	_	_	SNP:missense_variant,157,Tca/Gca,53,S/A,;	1	NWMN_0093
NWMN_0093	_	_	_	SNP:stop_gained,124,Caa/Taa,42,Q/*,;	_	_	_	_	_	_	_	_	_	_	_	_	_	_	_	_	1	NWMN_0093
NWMN_0093	_	_	_	SNP:upstream_gene_variant,-,-,-,-,DISTANCE=177;	_	SNP:upstream_gene_variant,-,-,-,-,DISTANCE=177;	_	_	_	_	_	_	_	_	_	_	_	SNP:upstream_gene_variant,-,-,-,-,DISTANCE=177;	_	_	3	NWMN_0093
NWMN_0093	SNP:upstream_gene_variant,-,-,-,-,DISTANCE=63;	_	_	_	_	_	_	_	_	_	_	SNP:upstream_gene_variant,-,-,-,-,DISTANCE=63;	_	_	_	_	SNP:upstream_gene_variant,-,-,-,-,DISTANCE=63;	_	_	_	3	NWMN_0093
NWMN_0094	_	_	_	_	_	_	_	_	_	_	_	_	_	_	_	_	_	Del:frameshift_variant,feature_truncation,1043-1044,-,348,-,;	_	_	1	NWMN_0094
NWMN_0094	_	_	_	_	_	Del:frameshift_variant,feature_truncation,1043,-,348,-,;	_	_	_	_	_	_	_	_	_	_	_	_	_	_	1	NWMN_0094
NWMN_0094	_	_	_	_	_	_	_	_	_	_	_	_	_	_	_	_	_	Ins:coding_sequence_variant,feature_elongation,2227-2228,cat/cNNNat,743,-,;	_	_	1	NWMN_0094
NWMN_0095	_	_	_	_	_	_	_	_	_	_	_	Ins:upstream_gene_variant,-,-,-,-,DISTANCE=139;	_	_	_	_	_	_	_	_	1	NWMN_0095
NWMN_0098	_	_	_	_	_	_	_	_	_	_	_	Del:frameshift_variant,feature_truncation,1091,-,364,-,;	Del:frameshift_variant,feature_truncation,1091,-,364,-,;	_	_	_	_	_	_	_	2	NWMN_0098
NWMN_0098	_	_	_	_	_	_	_	_	_	_	_	Ins:frameshift_variant,feature_elongation,1566-1567,-,522-523,-,;	_	_	_	_	_	_	_	_	1	NWMN_0098
NWMN_0098	_	_	_	_	_	_	_	_	_	_	_	_	_	_	_	_	_	Ins:frameshift_variant,feature_elongation,174-175,-,58-59,-,;	_	_	1	NWMN_0098
NWMN_0099	_	_	_	_	_	_	_	_	_	_	_	SNP:missense_variant,613,Gcg/Tcg,205,A/S,;	_	_	_	_	_	_	_	_	1	NWMN_0099
NWMN_0100	_	_	_	_	_	_	_	_	_	_	_	Del:frameshift_variant,feature_truncation,1084-1085,-,362,-,;	_	_	_	_	_	_	_	_	1	NWMN_0100
NWMN_0101	_	_	_	_	_	_	_	_	_	_	_	Ins:frameshift_variant,feature_elongation,539-540,-,180,-,;	_	_	_	_	_	_	_	_	1	NWMN_0101
NWMN_0103	_	_	_	_	_	_	_	_	_	_	_	_	_	_	_	_	_	_	Del:frameshift_variant,feature_truncation,348,-,116,-,;	_	1	NWMN_0103
NWMN_0103	_	_	_	_	_	_	_	_	_	_	_	_	_	_	_	Del:frameshift_variant,feature_truncation,361,-,121,-,;	_	Del:frameshift_variant,feature_truncation,361,-,121,-,;	_	_	2	NWMN_0103
NWMN_0103	SNP:missense_variant,359,tAt/tCt,120,Y/S,;	_	_	_	_	_	_	_	_	_	_	_	_	_	_	_	_	SNP:missense_variant,359,tAt/tCt,120,Y/S,;	_	_	2	NWMN_0103
NWMN_0106	_	_	_	Del:frameshift_variant,feature_truncation,1105,-,369,-,;	_	_	_	_	_	_	_	_	_	_	_	_	_	_	_	_	1	NWMN_0106
NWMN_0106	_	_	_	_	_	_	_	_	_	Del:frameshift_variant,feature_truncation,1119-1120,-,373-374,-,;	_	_	_	_	_	_	_	_	_	_	1	NWMN_0106
NWMN_0106	_	_	_	_	_	_	_	_	_	_	_	_	_	_	_	_	_	SNP:stop_gained,1103,tCg/tAg,368,S/*,;	_	_	1	NWMN_0106
NWMN_0108	_	_	_	_	_	_	_	_	_	_	_	Del:frameshift_variant,feature_truncation,549,-,183,-,;	_	_	_	_	_	_	_	_	1	NWMN_0108
NWMN_0111	_	Ins:frameshift_variant,feature_elongation,43-44,-,15,-,;	_	_	_	_	_	_	_	_	_	_	_	_	_	_	_	_	_	_	1	NWMN_0111
NWMN_0112	_	_	_	_	_	_	_	_	_	_	_	_	_	Del:frameshift_variant,feature_truncation,200,-,67,-,;	_	_	_	_	_	_	1	NWMN_0112
NWMN_0112	_	_	_	_	_	_	_	_	_	_	_	_	_	Del:frameshift_variant,feature_truncation,95,-,32,-,;	_	_	_	_	_	_	1	NWMN_0112
NWMN_0112	_	_	_	_	_	Ins:coding_sequence_variant,feature_elongation,200-201,ggc/ggNNNc,67,-,;	_	_	_	_	_	_	_	_	_	_	_	_	_	_	1	NWMN_0112
NWMN_0112	_	_	_	_	_	_	_	_	_	_	_	_	Ins:coding_sequence_variant,feature_elongation,205-206,acg/aNNNcg,69,-,;	_	_	_	_	_	Ins:coding_sequence_variant,feature_elongation,205-206,acg/aNNNcg,69,-,;	_	2	NWMN_0112
NWMN_0112	_	_	_	_	_	_	_	_	_	_	_	Ins:frameshift_variant,feature_elongation,200-201,-,67,-,;	_	_	_	_	_	_	_	_	1	NWMN_0112
NWMN_0112	_	_	_	_	_	_	_	_	_	_	_	_	_	_	Ins:frameshift_variant,feature_elongation,215-216,-,72,-,;	_	_	_	_	_	1	NWMN_0112
NWMN_0112	_	_	_	_	_	_	_	_	_	_	_	_	_	Ins:frameshift_variant,feature_elongation,25-26,-,9,-,;	_	_	_	_	_	_	1	NWMN_0112
NWMN_0112	Ins:frameshift_variant,feature_elongation,40-41,-,14,-,;	_	_	_	_	_	_	_	_	_	_	_	_	_	_	_	_	_	_	_	1	NWMN_0112
NWMN_0112	SNP:stop_gained,204,taC/taA,68,Y/*,;	_	_	_	_	_	_	_	_	_	_	_	_	_	_	_	_	_	_	_	1	NWMN_0112
NWMN_0114	_	_	_	_	_	_	_	_	_	_	_	Del:frameshift_variant,feature_truncation,363,-,121,-,;	_	_	_	_	_	_	_	_	1	NWMN_0114
NWMN_0114	_	_	_	_	_	_	_	_	_	_	_	Del:frameshift_variant,feature_truncation,365,-,122,-,;	_	_	_	_	_	_	_	_	1	NWMN_0114
NWMN_0114	_	_	_	_	_	_	_	_	_	_	_	_	_	_	_	_	_	Del:frameshift_variant,feature_truncation,366,-,122,-,;	_	_	1	NWMN_0114
NWMN_0114	_	_	_	_	_	_	_	_	_	_	_	Ins:downstream_gene_variant,-,-,-,-,DISTANCE=45;	_	_	_	_	_	_	_	_	1	NWMN_0114
NWMN_0114	_	_	_	_	_	_	_	_	_	_	_	Ins:downstream_gene_variant,-,-,-,-,DISTANCE=48;	_	_	_	_	_	_	_	_	1	NWMN_0114
NWMN_0114	_	_	_	_	_	_	_	_	_	_	_	Ins:downstream_gene_variant,-,-,-,-,DISTANCE=49;	_	_	_	_	_	_	_	_	1	NWMN_0114
NWMN_0114	_	_	_	_	_	_	_	_	_	_	_	Ins:downstream_gene_variant,-,-,-,-,DISTANCE=51;	_	_	_	_	_	_	_	_	1	NWMN_0114
NWMN_0114	_	_	_	_	_	_	_	_	_	_	_	Ins:downstream_gene_variant,-,-,-,-,DISTANCE=52;	_	_	_	_	_	_	_	_	1	NWMN_0114
NWMN_0114	_	_	_	_	_	_	_	_	_	_	_	Ins:downstream_gene_variant,-,-,-,-,DISTANCE=54;	_	_	_	_	_	_	_	_	1	NWMN_0114
NWMN_0114	_	_	_	_	_	_	_	_	_	_	_	Ins:downstream_gene_variant,-,-,-,-,DISTANCE=58;	_	_	_	_	_	_	_	_	1	NWMN_0114
NWMN_0114	_	_	_	_	_	_	_	_	_	_	_	Ins:downstream_gene_variant,-,-,-,-,DISTANCE=59;	_	_	_	_	_	_	_	_	1	NWMN_0114
NWMN_0114	_	_	_	_	_	_	_	_	_	_	_	Ins:downstream_gene_variant,-,-,-,-,DISTANCE=61;	_	_	_	_	_	_	_	_	1	NWMN_0114
NWMN_0114	_	_	_	_	_	_	_	_	_	_	_	Ins:frameshift_variant,feature_elongation,337-338,-,113,-,;	_	_	_	_	_	_	_	_	1	NWMN_0114
NWMN_0114	_	_	_	_	_	_	_	_	_	_	_	Ins:frameshift_variant,feature_elongation,350-351,-,117,-,;	_	_	_	_	_	_	_	_	1	NWMN_0114
NWMN_0114	_	_	_	_	_	_	_	_	_	_	_	Ins:frameshift_variant,feature_elongation,355-356,-,119,-,;	_	_	_	_	_	_	_	_	1	NWMN_0114
NWMN_0114	_	_	_	_	_	_	_	_	_	_	_	Ins:frameshift_variant,feature_elongation,358-359,-,120,-,;	_	_	_	_	_	_	_	_	1	NWMN_0114
NWMN_0114	_	_	_	_	_	_	_	_	_	_	_	Ins:inframe_insertion,339-340,-/AAAACG,113-114,-/KT,;	_	_	_	_	_	_	_	_	1	NWMN_0114
NWMN_0114	_	_	_	_	_	_	_	_	_	_	_	Ins:stop_gained,feature_elongation,343-344,ttt/tAGTTTTAAAATCtt,115,F/*F*NL,;	_	_	_	_	_	_	_	_	1	NWMN_0114
NWMN_0114	_	_	_	_	_	_	_	_	_	_	_	SNP:downstream_gene_variant,-,-,-,-,DISTANCE=14;	_	_	_	_	_	_	_	_	1	NWMN_0114
NWMN_0114	_	_	_	_	_	_	_	_	_	_	_	SNP:downstream_gene_variant,-,-,-,-,DISTANCE=15;	_	_	_	_	_	_	_	_	1	NWMN_0114
NWMN_0114	_	_	_	_	_	_	_	_	_	_	_	SNP:downstream_gene_variant,-,-,-,-,DISTANCE=17;	_	_	_	_	_	_	_	_	1	NWMN_0114
NWMN_0114	_	_	_	_	_	_	_	_	_	_	_	SNP:downstream_gene_variant,-,-,-,-,DISTANCE=20;	_	_	_	_	_	_	_	_	1	NWMN_0114
NWMN_0114	_	_	_	_	_	_	_	_	_	_	_	SNP:downstream_gene_variant,-,-,-,-,DISTANCE=21;	_	_	_	_	_	_	_	_	1	NWMN_0114
NWMN_0114	_	_	_	_	_	_	_	_	_	_	_	SNP:downstream_gene_variant,-,-,-,-,DISTANCE=22;	_	_	_	_	_	_	_	_	1	NWMN_0114
NWMN_0114	_	_	_	_	_	_	_	_	_	_	_	SNP:downstream_gene_variant,-,-,-,-,DISTANCE=27;	_	_	_	_	_	_	_	_	1	NWMN_0114
NWMN_0114	_	_	_	_	_	_	_	_	_	_	_	SNP:downstream_gene_variant,-,-,-,-,DISTANCE=32;	_	_	_	_	_	_	_	_	1	NWMN_0114
NWMN_0114	_	_	_	_	_	_	_	_	_	_	_	SNP:downstream_gene_variant,-,-,-,-,DISTANCE=37;	_	_	_	_	_	_	_	_	1	NWMN_0114
NWMN_0114	_	_	_	_	_	_	_	_	_	_	_	SNP:downstream_gene_variant,-,-,-,-,DISTANCE=38;	_	_	_	_	_	_	_	_	1	NWMN_0114
NWMN_0114	_	_	_	_	_	_	_	_	_	_	_	SNP:downstream_gene_variant,-,-,-,-,DISTANCE=41;	_	_	_	_	_	_	_	_	1	NWMN_0114
NWMN_0114	_	_	_	_	_	_	_	_	_	_	_	SNP:downstream_gene_variant,-,-,-,-,DISTANCE=44;	_	_	_	_	_	_	_	_	1	NWMN_0114
NWMN_0114	_	_	_	_	_	_	_	_	_	_	_	SNP:downstream_gene_variant,-,-,-,-,DISTANCE=57;	_	_	_	_	_	_	_	_	1	NWMN_0114
NWMN_0114	_	_	_	_	_	_	_	_	_	_	_	SNP:missense_variant,346,Gca/Aca,116,A/T,;	_	_	_	_	_	_	_	_	1	NWMN_0114
NWMN_0116	_	_	_	_	_	_	_	_	_	_	_	_	_	Ins:frameshift_variant,feature_elongation,407-408,-,136,-,;	_	_	_	_	_	_	1	NWMN_0116
NWMN_0116	_	_	Ins:frameshift_variant,feature_elongation,411-412,-,137-138,-,;	_	_	_	_	_	_	_	_	_	_	_	_	_	_	_	_	_	1	NWMN_0116
NWMN_0116	_	_	_	_	_	_	_	_	_	_	_	Ins:frameshift_variant,feature_elongation,423-424,-,141-142,-,;	_	_	_	_	_	_	_	_	1	NWMN_0116
NWMN_0116	_	_	SNP:missense_variant,578,cGc/cTc,193,R/L,;	_	_	_	_	_	_	_	_	_	_	_	_	_	_	_	_	_	1	NWMN_0116
NWMN_0116	_	_	_	_	_	_	_	_	_	_	_	_	SNP:upstream_gene_variant,-,-,-,-,DISTANCE=84;	_	_	_	_	_	_	_	1	NWMN_0116
NWMN_0117	_	_	_	_	_	_	_	_	_	_	_	SNP:missense_variant,504,agC/agA,168,S/R,;	_	_	_	_	_	_	_	_	1	NWMN_0117
NWMN_0117	_	_	_	_	_	_	_	_	_	_	_	SNP:missense_variant,505,Tat/Gat,169,Y/D,;	_	_	_	_	_	_	_	_	1	NWMN_0117
NWMN_0118	_	_	_	_	_	_	_	_	_	_	_	Del:frameshift_variant,feature_truncation,540-541,-,180-181,-,;	_	_	_	_	_	_	_	_	1	NWMN_0118
NWMN_0119	_	Del:frameshift_variant,feature_truncation,601,-,201,-,;	_	_	_	_	_	_	_	_	_	_	_	_	_	_	_	Del:frameshift_variant,feature_truncation,601,-,201,-,;	_	_	2	NWMN_0119
NWMN_0119	_	Ins:frameshift_variant,feature_elongation,603-604,-,201-202,-,;	_	_	_	_	_	_	_	_	_	_	_	_	_	_	_	_	_	_	1	NWMN_0119
NWMN_0119	_	SNP:missense_variant,599,aCg/aAg,200,T/K,;	_	_	_	_	_	_	_	_	_	_	_	_	_	_	_	_	_	_	1	NWMN_0119
NWMN_0122	_	_	_	_	_	_	_	_	_	_	_	Ins:frameshift_variant,feature_elongation,917-918,-,306,-,;	_	_	_	_	_	_	_	_	1	NWMN_0122
NWMN_0122	_	_	_	_	_	_	_	_	_	_	_	SNP:missense_variant,916,Att/Ctt,306,I/L,;	_	_	_	_	_	_	_	_	1	NWMN_0122
NWMN_0123	_	_	_	_	_	_	_	_	_	_	_	Del:frameshift_variant,feature_truncation,1711,-,571,-,;	_	_	_	_	_	_	_	_	1	NWMN_0123
NWMN_0123	_	_	_	_	_	Del:frameshift_variant,feature_truncation,2325,-,775,-,;	_	_	_	_	_	_	_	_	_	_	_	Del:frameshift_variant,feature_truncation,2325,-,775,-,;	_	_	2	NWMN_0123
NWMN_0123	_	_	_	_	_	_	_	_	_	_	_	Del:frameshift_variant,feature_truncation,525,-,175,-,;	_	_	_	_	_	_	_	_	1	NWMN_0123
NWMN_0123	_	_	Del:frameshift_variant,feature_truncation,5549,-,1850,-,;	_	_	_	_	_	_	_	_	_	_	_	_	_	_	_	_	_	1	NWMN_0123
NWMN_0123	_	_	Del:frameshift_variant,feature_truncation,6221,-,2074,-,;	_	_	_	_	_	_	_	_	_	_	_	_	_	_	_	_	_	1	NWMN_0123
NWMN_0123	_	_	_	_	_	_	_	_	_	_	_	Ins:frameshift_variant,feature_elongation,1421-1422,-,474,-,;	_	_	_	_	_	_	_	_	1	NWMN_0123
NWMN_0123	_	_	_	_	_	_	_	_	_	_	_	_	_	_	_	_	_	Ins:frameshift_variant,feature_elongation,1605-1606,-,535-536,-,;	_	_	1	NWMN_0123
NWMN_0123	_	_	_	_	_	_	_	_	_	_	_	Ins:frameshift_variant,feature_elongation,3219-3220,-,1073-1074,-,;	_	_	_	_	_	_	_	_	1	NWMN_0123
NWMN_0123	_	_	_	_	_	_	_	_	_	_	_	SNP:missense_variant,1715,cGa/cTa,572,R/L,;	_	_	_	_	_	_	_	_	1	NWMN_0123
NWMN_0123	_	_	_	_	_	_	_	_	_	_	_	SNP:missense_variant,5375,gCt/gAt,1792,A/D,;	_	_	_	_	_	_	_	_	1	NWMN_0123
NWMN_0123	_	_	_	_	_	_	_	_	_	_	_	_	_	_	_	_	_	SNP:missense_variant,5549,cGt/cTt,1850,R/L,;	_	_	1	NWMN_0123
NWMN_0124	_	_	_	_	_	_	_	_	_	_	_	_	_	_	_	_	_	_	Del:downstream_gene_variant,-,-,-,-,DISTANCE=26;	_	1	NWMN_0124
NWMN_0124	_	_	_	_	_	_	_	_	_	_	_	Ins:frameshift_variant,feature_elongation,249-250,-,83-84,-,;	_	_	_	_	_	_	_	_	1	NWMN_0124
NWMN_0124	SNP:downstream_gene_variant,-,-,-,-,DISTANCE=101;	_	_	_	_	_	_	_	_	_	_	_	_	_	SNP:downstream_gene_variant,-,-,-,-,DISTANCE=101;	_	_	_	_	_	2	NWMN_0124
NWMN_0125	_	_	_	_	_	_	_	_	_	_	_	Del:frameshift_variant,feature_truncation,429,-,143,-,;	_	_	_	_	_	_	_	_	1	NWMN_0125
NWMN_0125	_	_	_	_	_	_	_	_	_	_	_	_	_	_	_	_	_	Ins:downstream_gene_variant,-,-,-,-,DISTANCE=94;	_	_	1	NWMN_0125
NWMN_0128	_	_	_	_	_	_	_	_	_	_	_	_	_	_	_	_	_	Del:frameshift_variant,feature_truncation,1004,-,335,-,;	_	_	1	NWMN_0128
NWMN_0128	Del:frameshift_variant,feature_truncation,688,-,230,-,;	_	_	_	_	_	_	_	_	_	_	_	_	_	_	_	_	_	_	_	1	NWMN_0128
NWMN_0128	_	_	_	_	_	_	_	_	_	_	_	_	_	_	_	_	_	_	Del:frameshift_variant,feature_truncation,711,-,237,-,;	_	1	NWMN_0128
NWMN_0128	_	_	_	_	_	_	_	_	_	_	_	Del:frameshift_variant,feature_truncation,804,-,268,-,;	_	_	_	_	_	_	_	_	1	NWMN_0128
NWMN_0128	_	_	_	_	_	_	_	_	_	_	_	_	_	Del:frameshift_variant,feature_truncation,872,-,291,-,;	_	_	_	_	_	_	1	NWMN_0128
NWMN_0128	_	_	_	_	_	_	_	_	_	_	_	_	_	_	_	_	_	Ins:frameshift_variant,feature_elongation,691-692,-,231,-,;	_	_	1	NWMN_0128
NWMN_0128	Ins:frameshift_variant,feature_elongation,709-710,-,237,-,;	_	_	_	_	_	_	_	_	_	_	_	_	_	_	_	_	_	_	_	1	NWMN_0128
NWMN_0128	_	_	_	_	_	_	_	_	_	_	_	_	_	_	Ins:frameshift_variant,feature_elongation,711-712,-,237-238,-,;	_	_	_	_	_	1	NWMN_0128
NWMN_0128	_	_	_	_	_	_	_	_	_	_	_	_	Ins:frameshift_variant,feature_elongation,711-712,-,237-238,-,;	_	_	_	_	_	_	_	1	NWMN_0128
NWMN_0128	_	_	_	_	_	_	_	_	_	_	_	Ins:frameshift_variant,feature_elongation,716-717,-,239,-,;	_	_	_	_	_	_	_	_	1	NWMN_0128
NWMN_0128	_	_	Ins:frameshift_variant,feature_elongation,804-805,-,268-269,-,;	_	_	_	_	_	_	_	_	_	_	_	_	_	_	_	_	_	1	NWMN_0128
NWMN_0128	_	_	_	_	_	_	_	_	_	_	_	_	_	_	_	_	_	SNP:missense_variant,1006,Ggc/Cgc,336,G/R,;	_	_	1	NWMN_0128
NWMN_0128	_	_	_	_	_	_	_	_	_	_	_	_	_	_	_	_	_	SNP:missense_variant,1007,gGc/gTc,336,G/V,;	_	_	1	NWMN_0128
NWMN_0128	_	_	_	_	_	_	_	_	_	_	_	SNP:missense_variant,803,cAg/cTg,268,Q/L,;	_	_	_	_	_	_	_	_	1	NWMN_0128
NWMN_0129	_	_	Ins:coding_sequence_variant,feature_elongation,431-432,ggc/ggNNNc,144,-,;	_	_	_	_	_	_	_	_	_	_	_	_	_	_	_	_	_	1	NWMN_0129
NWMN_0132	_	_	_	_	_	_	_	_	_	_	_	Del:frameshift_variant,feature_truncation,254,-,85,-,;	_	_	_	_	_	_	_	_	1	NWMN_0132
NWMN_0132	_	_	_	_	_	_	_	_	_	_	_	Ins:frameshift_variant,feature_elongation,167-168,-,56,-,;	_	_	_	_	_	_	_	_	1	NWMN_0132
NWMN_0132	_	_	_	_	_	_	_	_	_	_	_	SNP:missense_variant,167,gCa/gAa,56,A/E,;	_	_	_	_	_	_	_	_	1	NWMN_0132
NWMN_0132	_	_	_	_	_	_	_	_	_	_	_	SNP:missense_variant,169,Gcg/Tcg,57,A/S,;	_	_	_	_	_	_	_	_	1	NWMN_0132
NWMN_0133	_	_	_	_	_	_	_	_	_	_	_	_	_	_	_	_	_	Ins:frameshift_variant,feature_elongation,1016-1017,-,339,-,;	_	_	1	NWMN_0133
NWMN_0133	_	SNP:missense_variant,271,Gct/Cct,91,A/P,;	_	_	_	_	_	_	_	_	_	_	_	_	_	_	_	_	_	_	1	NWMN_0133
NWMN_0133	_	SNP:missense_variant,277,Gca/Tca,93,A/S,;	_	_	_	_	_	_	_	_	_	SNP:missense_variant,277,Gca/Tca,93,A/S,;	_	_	_	_	_	_	_	_	2	NWMN_0133
NWMN_0139	_	Del:downstream_gene_variant,-,-,-,-,DISTANCE=45;	Del:downstream_gene_variant,-,-,-,-,DISTANCE=45;	Del:downstream_gene_variant,-,-,-,-,DISTANCE=45;	_	Del:downstream_gene_variant,-,-,-,-,DISTANCE=45;	_	Del:downstream_gene_variant,-,-,-,-,DISTANCE=45;	Del:downstream_gene_variant,-,-,-,-,DISTANCE=45;	_	_	_	_	_	_	_	_	_	_	_	6	NWMN_0139
NWMN_0139	_	Del:downstream_gene_variant,-,-,-,-,DISTANCE=48;	Del:downstream_gene_variant,-,-,-,-,DISTANCE=48;	Del:downstream_gene_variant,-,-,-,-,DISTANCE=48;	_	Del:downstream_gene_variant,-,-,-,-,DISTANCE=48;	_	Del:downstream_gene_variant,-,-,-,-,DISTANCE=48;	Del:downstream_gene_variant,-,-,-,-,DISTANCE=48;	_	_	_	_	_	_	_	_	_	_	_	6	NWMN_0139
NWMN_0139	_	_	_	_	_	_	_	_	_	_	_	Del:frameshift_variant,feature_truncation,1122,-,374,-,;	_	_	_	_	_	_	_	_	1	NWMN_0139
NWMN_0139	_	_	_	_	_	_	_	_	_	_	_	Del:frameshift_variant,feature_truncation,1465,-,489,-,;	_	Del:frameshift_variant,feature_truncation,1465,-,489,-,;	_	Del:frameshift_variant,feature_truncation,1465,-,489,-,;	_	_	_	_	3	NWMN_0139
NWMN_0139	_	_	_	_	_	_	_	_	_	_	_	_	_	Del:frameshift_variant,feature_truncation,1617,-,539,-,;	_	_	_	_	_	_	1	NWMN_0139
NWMN_0139	_	Del:frameshift_variant,feature_truncation,2016,-,672,-,;	Del:frameshift_variant,feature_truncation,2016,-,672,-,;	_	_	_	Del:frameshift_variant,feature_truncation,2016,-,672,-,;	_	_	_	_	Del:frameshift_variant,feature_truncation,2016,-,672,-,;	Del:frameshift_variant,feature_truncation,2016,-,672,-,;	_	_	_	_	_	_	_	5	NWMN_0139
NWMN_0139	_	Del:frameshift_variant,feature_truncation,2019-2020,-,673-674,-,;	_	_	_	_	_	_	_	_	_	_	Del:frameshift_variant,feature_truncation,2019-2020,-,673-674,-,;	_	_	_	_	_	_	_	2	NWMN_0139
NWMN_0139	_	_	_	_	_	_	_	_	_	_	_	_	_	_	_	_	_	Del:frameshift_variant,feature_truncation,2092-2093,-,698,-,;	_	_	1	NWMN_0139
NWMN_0139	_	_	_	_	_	_	_	_	_	_	_	Ins:frameshift_variant,feature_elongation,1124-1125,-,375,-,;	_	_	_	_	_	_	_	_	1	NWMN_0139
NWMN_0139	_	_	_	_	_	_	_	_	_	_	_	Ins:frameshift_variant,feature_elongation,1420-1421,-,474,-,;	_	_	_	_	_	_	_	_	1	NWMN_0139
NWMN_0139	_	_	_	_	_	_	_	_	_	_	_	Ins:frameshift_variant,feature_elongation,1421-1422,-,474,-,;	_	_	_	_	_	_	_	_	1	NWMN_0139
NWMN_0139	_	Ins:frameshift_variant,feature_elongation,1622-1623,-,541,-,;	_	_	_	_	_	_	_	_	_	_	_	_	_	_	_	_	_	_	1	NWMN_0139
NWMN_0139	_	_	_	_	_	_	_	_	_	_	_	_	_	Ins:frameshift_variant,feature_elongation,2050-2051,-,684,-,;	_	_	_	_	_	_	1	NWMN_0139
NWMN_0139	_	_	_	_	_	_	_	_	_	_	_	_	_	_	SNP:missense_variant,1628,gTg/gAg,543,V/E,;	_	_	_	_	_	1	NWMN_0139
NWMN_0139	_	_	SNP:missense_variant,2019,agT/agA,673,S/R,;	_	_	_	_	_	_	_	_	SNP:missense_variant,2019,agT/agA,673,S/R,;	_	_	_	_	_	_	_	_	2	NWMN_0139
NWMN_0139	_	_	SNP:missense_variant,2021,tAt/tCt,674,Y/S,;	_	_	_	_	_	_	_	_	SNP:missense_variant,2021,tAt/tCt,674,Y/S,;	_	_	_	_	_	_	_	_	2	NWMN_0139
NWMN_0139	_	_	SNP:missense_variant,2057,cGt/cTt,686,R/L,;	_	_	_	_	_	_	_	_	_	_	_	_	_	_	_	_	_	1	NWMN_0139
NWMN_0139	_	_	SNP:stop_gained,2022,taT/taG,674,Y/*,;	_	_	_	_	_	_	_	_	SNP:stop_gained,2022,taT/taG,674,Y/*,;	_	_	_	_	_	_	_	_	2	NWMN_0139
NWMN_0140	_	_	_	_	_	_	_	_	_	_	_	_	_	_	_	_	Del:frameshift_variant,feature_truncation,198-199,-,66-67,-,;	_	_	_	1	NWMN_0140
NWMN_0140	_	_	_	_	_	_	_	_	_	_	_	_	Del:frameshift_variant,feature_truncation,512,-,171,-,;	_	_	_	_	_	_	_	1	NWMN_0140
NWMN_0140	_	_	_	_	_	_	_	Ins:upstream_gene_variant,-,-,-,-,DISTANCE=100;	_	_	_	_	_	_	_	_	_	_	_	_	1	NWMN_0140
NWMN_0140	_	_	_	SNP:missense_variant,356,aGa/aAa,119,R/K,;	_	_	_	_	_	_	_	_	_	_	_	_	_	_	_	_	1	NWMN_0140
NWMN_0140	_	_	_	_	_	_	_	_	_	_	_	_	_	_	_	SNP:missense_variant,446,aGa/aTa,149,R/I,;	_	_	_	_	1	NWMN_0140
NWMN_0140	SNP:missense_variant,85,Gat/Tat,29,D/Y,;	_	_	_	_	_	_	_	_	_	_	_	_	_	_	_	_	_	_	_	1	NWMN_0140
NWMN_0140	_	_	_	_	_	_	_	SNP:upstream_gene_variant,-,-,-,-,DISTANCE=14;	_	_	_	_	_	_	_	_	_	_	_	_	1	NWMN_0140
NWMN_0142	_	_	_	_	_	_	_	_	_	Del:frameshift_variant,feature_truncation,1037-1038,-,346,-,;	_	_	_	_	_	_	_	_	_	_	1	NWMN_0142
NWMN_0142	SNP:downstream_gene_variant,-,-,-,-,DISTANCE=47;	SNP:downstream_gene_variant,-,-,-,-,DISTANCE=47;	SNP:downstream_gene_variant,-,-,-,-,DISTANCE=47;	_	_	_	_	_	_	_	_	_	_	_	_	_	_	_	_	_	3	NWMN_0142
NWMN_0142	_	_	_	_	_	_	_	_	_	_	_	_	_	_	SNP:missense_variant,844,Ttt/Att,282,F/I,;	_	_	_	_	_	1	NWMN_0142
NWMN_0142	_	_	_	_	_	_	_	_	SNP:missense_variant,84,gaT/gaG,28,D/E,;	_	_	_	_	_	_	_	_	_	_	_	1	NWMN_0142
NWMN_0143	_	_	_	_	_	_	_	_	_	_	_	Del:missense_variant,feature_truncation,1227-1229,ggCCTa/gga,409-410,GL/G,;	_	_	_	_	_	_	_	_	1	NWMN_0143
NWMN_0143	_	_	_	_	_	_	_	_	_	_	_	Ins:frameshift_variant,feature_elongation,648-649,-,216-217,-,;	_	_	_	_	_	_	_	_	1	NWMN_0143
NWMN_0143	_	_	_	_	_	_	_	_	_	_	_	Ins:frameshift_variant,feature_elongation,772-773,-,258,-,;	_	_	_	_	_	_	_	_	1	NWMN_0143
NWMN_0143	_	_	_	Ins:frameshift_variant,feature_elongation,869-870,-,290,-,;	_	_	_	_	_	_	_	_	_	_	_	_	_	_	_	_	1	NWMN_0143
NWMN_0143	_	_	Ins:frameshift_variant,feature_elongation,907-908,-,303,-,;	_	_	_	_	_	_	_	_	_	_	_	_	_	_	_	_	_	1	NWMN_0143
NWMN_0143	_	_	_	_	_	_	_	_	_	_	_	SNP:missense_variant,535,Gca/Tca,179,A/S,;	_	_	_	_	_	_	_	_	1	NWMN_0143
NWMN_0143	_	_	_	_	_	_	_	_	_	_	_	SNP:missense_variant,772,Gcg/Ccg,258,A/P,;	_	_	_	_	_	_	_	_	1	NWMN_0143
NWMN_0144	_	_	_	_	_	_	_	_	_	_	_	_	_	Del:frameshift_variant,feature_truncation,902,-,301,-,;	_	_	_	_	_	_	1	NWMN_0144
NWMN_0145	_	_	_	_	_	_	_	_	_	_	_	Del:frameshift_variant,feature_truncation,646-647,-,216,-,;	_	_	_	_	_	_	_	_	1	NWMN_0145
NWMN_0146	_	_	_	_	_	_	_	_	_	_	_	_	_	Del:frameshift_variant,feature_truncation,875,-,292,-,;	_	_	_	_	_	_	1	NWMN_0146
NWMN_0146	_	_	_	_	_	_	_	_	_	_	_	_	_	_	_	_	_	SNP:missense_variant,1640,gCg/gAg,547,A/E,;	_	_	1	NWMN_0146
NWMN_0146	_	_	_	_	_	_	_	_	_	_	_	_	_	_	_	_	_	_	SNP:missense_variant,1673,cGt/cTt,558,R/L,;	_	1	NWMN_0146
NWMN_0147	_	_	_	_	_	_	_	_	_	_	_	_	_	Del:frameshift_variant,feature_truncation,1307,-,436,-,;	_	_	_	_	_	_	1	NWMN_0147
NWMN_0147	_	Del:frameshift_variant,feature_truncation,1746,-,582,-,;	_	_	_	_	_	_	_	_	_	_	_	_	_	_	_	_	_	_	1	NWMN_0147
NWMN_0147	_	_	Del:frameshift_variant,feature_truncation,455,-,152,-,;	_	_	_	_	_	_	_	_	_	_	_	_	_	_	_	_	_	1	NWMN_0147
NWMN_0147	_	_	_	_	_	_	_	_	_	_	_	_	_	Ins:frameshift_variant,feature_elongation,1376-1377,-,459,-,;	_	_	_	_	_	_	1	NWMN_0147
NWMN_0147	_	_	_	_	_	Ins:frameshift_variant,feature_elongation,1604-1605,-,535,-,;	_	_	_	_	_	_	_	_	_	_	_	_	_	_	1	NWMN_0147
NWMN_0147	_	Ins:frameshift_variant,feature_elongation,1624-1625,-,542,-,;	_	_	_	_	_	_	_	_	_	_	_	_	_	_	_	_	_	_	1	NWMN_0147
NWMN_0147	_	Ins:frameshift_variant,feature_elongation,1625-1626,-,542,-,;	_	_	_	_	_	_	_	_	_	_	_	_	_	_	_	_	_	_	1	NWMN_0147
NWMN_0147	_	Ins:frameshift_variant,feature_elongation,1626-1627,-,542-543,-,;	_	_	_	_	_	_	_	_	_	_	_	_	_	_	_	_	_	_	1	NWMN_0147
NWMN_0147	_	Ins:frameshift_variant,feature_elongation,1628-1629,-,543,-,;	_	_	_	_	_	_	_	_	_	_	_	_	_	_	_	_	_	_	1	NWMN_0147
NWMN_0147	_	Ins:frameshift_variant,feature_elongation,1631-1632,-,544,-,;	_	_	_	_	_	_	_	_	_	_	_	_	_	_	_	_	_	_	1	NWMN_0147
NWMN_0147	_	Ins:frameshift_variant,feature_elongation,1635-1636,-,545-546,-,;	_	_	_	_	_	_	_	_	_	_	_	_	_	_	_	_	_	_	1	NWMN_0147
NWMN_0147	_	Ins:frameshift_variant,feature_elongation,1636-1637,-,546,-,;	_	_	_	_	_	_	_	_	_	_	_	_	_	_	_	_	_	_	1	NWMN_0147
NWMN_0147	_	Ins:frameshift_variant,feature_elongation,1641-1642,-,547-548,-,;	_	_	_	_	_	_	_	_	_	_	_	_	_	_	_	_	_	_	1	NWMN_0147
NWMN_0147	_	Ins:frameshift_variant,feature_elongation,1642-1643,-,548,-,;	_	_	_	_	_	_	_	_	_	_	_	_	_	_	_	_	_	_	1	NWMN_0147
NWMN_0147	Ins:frameshift_variant,feature_elongation,1900-1901,-,634,-,;	_	_	_	_	_	_	_	_	_	_	_	_	_	_	_	_	_	_	_	1	NWMN_0147
NWMN_0147	_	_	_	_	_	_	_	_	_	_	_	_	_	Ins:frameshift_variant,feature_elongation,454-455,-,152,-,;	_	_	_	_	_	_	1	NWMN_0147
NWMN_0147	_	Ins:missense_variant,feature_elongation,1646-1647,gtg/gtATCg,549,V/VS,;	_	_	_	_	_	_	_	_	_	_	_	_	_	_	_	_	_	_	1	NWMN_0147
NWMN_0147	_	_	_	_	_	_	_	_	_	_	_	_	SNP:missense_variant,1930,Act/Gct,644,T/A,;	_	_	_	_	_	_	_	1	NWMN_0147
NWMN_0147	_	_	_	_	_	_	_	_	_	_	_	_	SNP:stop_gained,1926,taC/taG,642,Y/*,;	_	_	_	_	_	_	_	1	NWMN_0147
NWMN_0148	_	_	_	SNP:downstream_gene_variant,-,-,-,-,DISTANCE=36;	_	_	_	_	_	_	_	SNP:downstream_gene_variant,-,-,-,-,DISTANCE=36;	_	_	SNP:downstream_gene_variant,-,-,-,-,DISTANCE=36;	_	_	_	_	SNP:downstream_gene_variant,-,-,-,-,DISTANCE=36;	4	NWMN_0148
NWMN_0148	_	_	_	_	_	_	_	_	_	_	_	_	_	_	_	_	_	_	_	SNP:downstream_gene_variant,-,-,-,-,DISTANCE=62;	1	NWMN_0148
NWMN_0151	_	_	_	_	_	_	_	_	_	_	_	_	_	_	_	_	_	Del:frameshift_variant,feature_truncation,355,-,119,-,;	_	_	1	NWMN_0151
NWMN_0151	_	_	_	_	_	_	Ins:frameshift_variant,feature_elongation,499-500,-,167,-,;	_	_	_	_	_	_	Ins:frameshift_variant,feature_elongation,499-500,-,167,-,;	_	_	_	_	_	_	2	NWMN_0151
NWMN_0151	_	_	_	_	_	_	_	_	_	SNP:missense_variant,500,gCg/gAg,167,A/E,;	_	_	_	_	SNP:missense_variant,500,gCg/gAg,167,A/E,;	_	_	SNP:missense_variant,500,gCg/gAg,167,A/E,;	SNP:missense_variant,500,gCg/gAg,167,A/E,;	_	4	NWMN_0151
NWMN_0152	_	_	_	_	_	_	_	_	_	_	_	Ins:frameshift_variant,feature_elongation,907-908,-,303,-,;	_	_	_	_	_	_	_	_	1	NWMN_0152
NWMN_0152	_	_	_	_	_	_	_	_	_	_	_	_	_	_	_	Ins:frameshift_variant,feature_elongation,908-909,-,303,-,;	_	_	_	_	1	NWMN_0152
NWMN_0152	_	_	_	_	_	_	_	_	_	_	_	SNP:missense_variant,896,aTg/aAg,299,M/K,;	_	_	_	_	_	_	_	_	1	NWMN_0152
NWMN_0153	_	_	_	_	_	_	_	_	_	_	_	SNP:missense_variant,761,gCg/gAg,254,A/E,;	_	_	_	_	_	_	_	_	1	NWMN_0153
NWMN_0155	_	_	_	_	_	_	_	_	_	_	_	_	_	_	Del:downstream_gene_variant,-,-,-,-,DISTANCE=306;	Del:downstream_gene_variant,-,-,-,-,DISTANCE=306;	_	Del:downstream_gene_variant,-,-,-,-,DISTANCE=306;	_	_	3	NWMN_0155
NWMN_0155	_	Del:downstream_gene_variant,-,-,-,-,DISTANCE=345;	_	_	_	_	_	_	_	_	_	_	_	_	_	_	_	_	_	_	1	NWMN_0155
NWMN_0155	_	Del:downstream_gene_variant,-,-,-,-,DISTANCE=347;	_	_	_	_	_	_	_	_	_	_	_	_	_	_	_	_	_	_	1	NWMN_0155
NWMN_0155	_	_	_	_	Del:frameshift_variant,feature_truncation,343,-,115,-,;	_	_	_	_	_	_	_	_	_	_	_	_	_	_	_	1	NWMN_0155
NWMN_0155	_	_	_	_	_	Ins:downstream_gene_variant,-,-,-,-,DISTANCE=305;	_	_	_	_	_	_	_	_	_	_	_	_	_	_	1	NWMN_0155
NWMN_0155	_	Ins:downstream_gene_variant,-,-,-,-,DISTANCE=350;	_	_	_	_	_	_	_	_	_	_	_	_	_	_	_	_	_	_	1	NWMN_0155
NWMN_0155	_	_	_	_	_	_	_	_	_	_	_	_	_	_	_	_	_	Ins:downstream_gene_variant,-,-,-,-,DISTANCE=357;	_	_	1	NWMN_0155
NWMN_0155	_	_	_	_	_	_	_	_	_	_	_	_	_	_	_	_	_	SNP:downstream_gene_variant,-,-,-,-,DISTANCE=226;	_	_	1	NWMN_0155
NWMN_0155	_	_	_	_	_	_	_	_	_	_	_	_	_	SNP:downstream_gene_variant,-,-,-,-,DISTANCE=306;	_	_	_	_	SNP:downstream_gene_variant,-,-,-,-,DISTANCE=306;	_	2	NWMN_0155
NWMN_0155	_	SNP:downstream_gene_variant,-,-,-,-,DISTANCE=351;	_	_	_	_	_	_	_	_	_	_	_	_	_	_	_	_	_	_	1	NWMN_0155
NWMN_0156	_	_	_	_	_	_	_	_	_	Del:frameshift_variant,feature_truncation,677,-,226,-,;	_	_	_	_	_	_	_	Del:frameshift_variant,feature_truncation,677,-,226,-,;	_	_	2	NWMN_0156
NWMN_0156	_	_	_	_	_	_	_	_	_	SNP:missense_variant,674,gCg/gAg,225,A/E,;	_	SNP:missense_variant,674,gCg/gAg,225,A/E,;	_	_	_	_	_	SNP:missense_variant,674,gCg/gAg,225,A/E,;	_	_	3	NWMN_0156
NWMN_0156	_	_	_	_	_	_	_	_	_	_	_	SNP:upstream_gene_variant,-,-,-,-,DISTANCE=486;	_	_	_	_	_	_	_	_	1	NWMN_0156
NWMN_0157	_	_	_	_	_	_	_	_	_	_	_	Del:downstream_gene_variant,-,-,-,-,DISTANCE=78;	_	_	_	_	_	_	_	_	1	NWMN_0157
NWMN_0158	_	_	_	_	_	_	_	_	_	_	_	_	_	Del:inframe_deletion,88-90,CTT/-,30,L/-,;	_	_	_	_	_	_	1	NWMN_0158
NWMN_0158	_	_	_	_	_	_	_	_	_	_	_	_	_	_	_	_	_	Ins:frameshift_variant,feature_elongation,87-88,-,29-30,-,;	_	_	1	NWMN_0158
NWMN_0159	_	_	_	_	Del:frameshift_variant,feature_truncation,145-146,-,49,-,;	_	_	_	_	_	_	_	_	_	_	_	_	Del:frameshift_variant,feature_truncation,145-146,-,49,-,;	_	_	2	NWMN_0159
NWMN_0160	_	_	Del:frameshift_variant,feature_truncation,446,-,149,-,;	_	_	_	_	_	_	_	_	_	_	_	_	_	_	_	_	_	1	NWMN_0160
NWMN_0160	_	_	_	_	_	_	_	_	_	_	Del:frameshift_variant,feature_truncation,731,-,244,-,;	_	Del:frameshift_variant,feature_truncation,731,-,244,-,;	Del:frameshift_variant,feature_truncation,731,-,244,-,;	_	_	_	_	_	_	3	NWMN_0160
NWMN_0160	_	_	_	_	_	_	_	_	_	_	_	Del:frameshift_variant,feature_truncation,916,-,306,-,;	_	_	_	_	_	_	_	_	1	NWMN_0160
NWMN_0160	_	Ins:frameshift_variant,feature_elongation,437-438,-,146,-,;	_	_	_	_	_	_	_	_	_	_	_	_	_	_	_	_	_	_	1	NWMN_0160
NWMN_0160	_	_	_	_	_	_	_	_	_	_	_	_	_	_	Ins:frameshift_variant,feature_elongation,466-467,-,156,-,;	_	_	_	_	_	1	NWMN_0160
NWMN_0160	_	_	_	_	_	_	_	_	_	_	_	Ins:frameshift_variant,feature_elongation,482-483,-,161,-,;	_	_	_	_	_	_	_	_	1	NWMN_0160
NWMN_0160	_	_	_	_	_	_	_	_	_	_	_	_	_	_	_	_	_	Ins:frameshift_variant,feature_elongation,493-494,-,165,-,;	_	_	1	NWMN_0160
NWMN_0160	_	_	Ins:frameshift_variant,feature_elongation,730-731,-,244,-,;	_	_	_	_	_	_	_	_	_	_	_	_	_	_	_	_	_	1	NWMN_0160
NWMN_0161	_	_	_	_	_	_	_	_	_	_	_	_	_	_	_	_	_	Del:frameshift_variant,feature_truncation,635,-,212,-,;	_	_	1	NWMN_0161
NWMN_0161	_	_	_	_	_	_	_	_	_	_	_	_	_	_	_	_	_	Del:frameshift_variant,feature_truncation,658,-,220,-,;	_	_	1	NWMN_0161
NWMN_0161	_	_	_	_	_	_	_	_	_	_	_	_	_	_	_	_	_	Ins:frameshift_variant,feature_elongation,552-553,-,184-185,-,;	_	_	1	NWMN_0161
NWMN_0161	_	_	_	_	_	_	_	_	_	_	_	_	_	_	_	_	_	SNP:missense_variant,638,gGt/gAt,213,G/D,;	_	_	1	NWMN_0161
NWMN_0162	_	_	_	_	_	_	_	_	_	_	_	_	Del:frameshift_variant,feature_truncation,1234,-,412,-,;	_	_	_	_	_	_	_	1	NWMN_0162
NWMN_0162	_	_	_	_	_	_	_	_	_	_	_	_	_	_	_	Del:frameshift_variant,feature_truncation,671,-,224,-,;	_	_	_	_	1	NWMN_0162
NWMN_0162	_	_	_	_	_	_	_	_	_	_	_	_	_	Ins:frameshift_variant,feature_elongation,552-553,-,184-185,-,;	_	_	_	_	_	_	1	NWMN_0162
NWMN_0162	_	_	_	_	_	_	_	_	_	_	_	_	_	_	_	_	_	SNP:missense_variant,1488,caC/caA,496,H/Q,;	_	_	1	NWMN_0162
NWMN_0165	_	_	_	_	Del:frameshift_variant,feature_truncation,251,-,84,-,;	_	_	_	_	_	_	_	_	_	_	_	_	_	_	_	1	NWMN_0165
NWMN_0166	_	_	_	_	Del:frameshift_variant,feature_truncation,1516,-,506,-,;	_	_	_	_	_	_	_	_	_	_	_	_	_	_	_	1	NWMN_0166
NWMN_0166	_	_	_	_	_	_	Del:frameshift_variant,feature_truncation,1656,-,552,-,;	_	_	_	_	_	_	_	_	_	_	_	_	_	1	NWMN_0166
NWMN_0166	_	_	_	_	_	_	_	_	_	_	_	_	_	_	_	_	_	_	Del:frameshift_variant,feature_truncation,1812,-,604,-,;	_	1	NWMN_0166
NWMN_0166	_	_	_	_	_	_	Del:frameshift_variant,feature_truncation,1825,-,609,-,;	_	_	_	_	_	_	_	_	_	_	_	_	_	1	NWMN_0166
NWMN_0166	_	_	_	_	_	Del:frameshift_variant,feature_truncation,1839,-,613,-,;	_	_	_	_	Del:frameshift_variant,feature_truncation,1839,-,613,-,;	_	_	_	_	_	_	_	_	_	2	NWMN_0166
NWMN_0166	_	_	_	_	_	_	_	_	_	_	_	_	_	_	_	_	_	Del:frameshift_variant,feature_truncation,816,-,272,-,;	_	_	1	NWMN_0166
NWMN_0166	Ins:coding_sequence_variant,feature_elongation,166-167,gct/gNNNNNNNNNNNNNNNct,56,-,;	_	_	_	_	_	_	_	_	_	_	_	_	_	_	_	_	_	_	_	1	NWMN_0166
NWMN_0166	_	_	_	_	_	_	_	_	_	_	_	_	_	_	_	_	_	Ins:frameshift_variant,feature_elongation,1572-1573,-,524-525,-,;	_	_	1	NWMN_0166
NWMN_0166	_	_	_	_	_	_	_	_	_	_	_	_	_	_	_	_	_	Ins:frameshift_variant,feature_elongation,1577-1578,-,526,-,;	_	_	1	NWMN_0166
NWMN_0166	_	_	_	_	_	_	_	_	_	_	_	_	Ins:frameshift_variant,feature_elongation,1824-1825,-,608-609,-,;	_	_	_	_	_	_	_	1	NWMN_0166
NWMN_0166	_	_	_	_	_	_	_	_	_	_	_	_	Ins:frameshift_variant,feature_elongation,1838-1839,-,613,-,;	_	_	_	_	_	_	_	1	NWMN_0166
NWMN_0166	Ins:frameshift_variant,feature_elongation,825-826,-,275-276,-,;	_	_	Ins:frameshift_variant,feature_elongation,825-826,-,275-276,-,;	_	Ins:frameshift_variant,feature_elongation,825-826,-,275-276,-,;	_	_	Ins:frameshift_variant,feature_elongation,825-826,-,275-276,-,;	_	_	_	Ins:frameshift_variant,feature_elongation,825-826,-,275-276,-,;	_	_	_	Ins:frameshift_variant,feature_elongation,825-826,-,275-276,-,;	Ins:frameshift_variant,feature_elongation,825-826,-,275-276,-,;	Ins:frameshift_variant,feature_elongation,825-826,-,275-276,-,;	Ins:frameshift_variant,feature_elongation,825-826,-,275-276,-,;	9	NWMN_0166
NWMN_0166	_	_	_	_	_	_	_	_	_	_	_	_	_	SNP:missense_variant,1577,cCg/cGg,526,P/R,;	_	_	_	_	_	_	1	NWMN_0166
NWMN_0166	_	_	SNP:missense_variant,1582,Tac/Cac,528,Y/H,;	_	_	_	_	_	_	_	_	_	_	_	_	_	_	_	_	_	1	NWMN_0166
NWMN_0166	_	SNP:missense_variant,1636,Caa/Aaa,546,Q/K,;	_	_	_	_	_	_	_	_	_	_	_	_	_	_	_	_	_	_	1	NWMN_0166
NWMN_0166	_	SNP:missense_variant,1637,cAa/cCa,546,Q/P,;	_	_	_	_	_	_	_	_	_	_	_	_	_	_	_	_	_	_	1	NWMN_0166
NWMN_0166	_	_	_	_	_	_	_	_	_	_	_	SNP:missense_variant,1759,Aaa/Gaa,587,K/E,;	_	_	_	_	_	_	_	_	1	NWMN_0166
NWMN_0166	_	_	_	_	_	_	_	_	_	_	_	SNP:missense_variant,1786,Cat/Aat,596,H/N,;	_	_	_	_	_	_	_	_	1	NWMN_0166
NWMN_0166	_	_	_	_	_	_	_	_	_	_	_	_	SNP:missense_variant,1839,agT/agG,613,S/R,;	_	_	_	_	_	_	_	1	NWMN_0166
NWMN_0166	_	_	_	_	_	SNP:missense_variant,1840,Aaa/Caa,614,K/Q,;	_	_	_	_	SNP:missense_variant,1840,Aaa/Caa,614,K/Q,;	_	_	_	_	_	_	_	_	_	2	NWMN_0166
NWMN_0166	_	_	_	_	_	_	_	SNP:missense_variant,289,Caa/Aaa,97,Q/K,;	_	_	_	_	_	_	_	_	_	_	_	_	1	NWMN_0166
NWMN_0166	_	_	_	_	_	SNP:missense_variant,322,Gaa/Caa,108,E/Q,;	_	_	_	_	_	_	_	_	_	_	_	_	_	_	1	NWMN_0166
NWMN_0166	_	_	_	_	_	_	_	_	_	_	_	_	_	_	SNP:missense_variant,816,aaC/aaA,272,N/K,;	_	_	_	_	_	1	NWMN_0166
NWMN_0166	SNP:missense_variant,824,aCa/aGa,275,T/R,;	_	_	SNP:missense_variant,824,aCa/aGa,275,T/R,;	_	SNP:missense_variant,824,aCa/aGa,275,T/R,;	_	_	SNP:missense_variant,824,aCa/aGa,275,T/R,;	_	_	_	SNP:missense_variant,824,aCa/aGa,275,T/R,;	_	_	_	SNP:missense_variant,824,aCa/aGa,275,T/R,;	SNP:missense_variant,824,aCa/aGa,275,T/R,;	SNP:missense_variant,824,aCa/aGa,275,T/R,;	SNP:missense_variant,824,aCa/aGa,275,T/R,;	9	NWMN_0166
NWMN_0166	_	_	SNP:stop_gained,1584,taC/taA,528,Y/*,;	_	_	_	_	_	_	_	_	_	_	_	_	_	_	_	_	_	1	NWMN_0166
NWMN_0167	_	_	_	_	_	_	_	_	_	_	_	_	_	_	_	_	_	_	Del:downstream_gene_variant,-,-,-,-,DISTANCE=53;	_	1	NWMN_0167
NWMN_0167	_	_	_	_	_	_	_	_	_	_	_	_	_	_	_	_	_	_	Del:downstream_gene_variant,-,-,-,-,DISTANCE=57;	_	1	NWMN_0167
NWMN_0167	_	_	_	_	_	_	Del:frameshift_variant,feature_truncation,1005,-,335,-,;	_	_	_	_	_	_	_	_	_	_	_	_	_	1	NWMN_0167
NWMN_0167	_	_	_	_	_	_	Del:frameshift_variant,feature_truncation,93,-,31,-,;	_	_	_	_	_	_	_	_	_	_	_	_	_	1	NWMN_0167
NWMN_0167	_	Ins:coding_sequence_variant,feature_elongation,53-54,aag/aaNNNNNNNNNNNNNNNg,18,-,;	_	_	_	_	_	_	_	_	_	_	_	_	_	_	_	_	_	_	1	NWMN_0167
NWMN_0167	_	Ins:frameshift_variant,feature_elongation,240-241,-,80-81,-,;	_	_	_	_	_	_	_	_	_	_	_	_	_	_	_	_	_	_	1	NWMN_0167
NWMN_0167	_	_	Ins:frameshift_variant,feature_elongation,242-243,-,81,-,;	Ins:frameshift_variant,feature_elongation,242-243,-,81,-,;	_	Ins:frameshift_variant,feature_elongation,242-243,-,81,-,;	_	_	_	_	_	_	_	_	_	_	_	_	_	_	3	NWMN_0167
NWMN_0167	_	_	_	_	_	_	_	_	_	_	_	_	_	_	_	_	_	Ins:frameshift_variant,feature_elongation,346-347,-,116,-,;	_	_	1	NWMN_0167
NWMN_0167	_	_	_	_	_	Ins:frameshift_variant,feature_elongation,41-42,-,14,-,;	_	_	_	_	_	_	_	_	_	_	_	_	_	_	1	NWMN_0167
NWMN_0167	_	_	Ins:frameshift_variant,feature_elongation,695-696,-,232,-,;	_	_	_	_	_	_	_	_	_	_	_	_	_	_	_	_	_	1	NWMN_0167
NWMN_0167	_	_	_	_	_	_	_	_	_	Ins:frameshift_variant,feature_elongation,71-72,-,24,-,;	_	_	_	_	_	_	_	_	_	_	1	NWMN_0167
NWMN_0167	_	_	Ins:frameshift_variant,feature_elongation,724-725,-,242,-,;	_	_	_	_	_	_	_	_	_	Ins:frameshift_variant,feature_elongation,724-725,-,242,-,;	_	_	_	_	_	Ins:frameshift_variant,feature_elongation,724-725,-,242,-,;	_	3	NWMN_0167
NWMN_0167	_	_	_	_	_	_	_	_	_	_	_	_	_	_	Ins:frameshift_variant,feature_elongation,73-74,-,25,-,;	_	_	_	_	_	1	NWMN_0167
NWMN_0167	_	_	_	Ins:frameshift_variant,feature_elongation,91-92,-,31,-,;	_	_	_	_	_	_	_	_	_	_	_	_	_	_	Ins:frameshift_variant,feature_elongation,91-92,-,31,-,;	_	2	NWMN_0167
NWMN_0167	_	_	_	_	_	Ins:inframe_insertion,coding_sequence_variant,81-82,-/NNNNNNNNNNNN,27-28,-,;	_	_	_	_	_	_	_	_	_	_	_	_	_	_	1	NWMN_0167
NWMN_0167	_	SNP:missense_variant,244,Acg/Tcg,82,T/S,;	SNP:missense_variant,244,Acg/Tcg,82,T/S,;	SNP:missense_variant,244,Acg/Tcg,82,T/S,;	_	_	_	_	_	_	_	_	_	_	_	_	_	_	_	_	3	NWMN_0167
NWMN_0167	_	_	_	_	_	SNP:missense_variant,41,gCa/gAa,14,A/E,;	_	_	_	_	_	_	_	_	_	_	_	_	_	_	1	NWMN_0167
NWMN_0167	_	_	_	_	_	_	_	_	_	_	_	_	_	_	SNP:missense_variant,41,gCa/gTa,14,A/V,;	_	_	_	_	_	1	NWMN_0167
NWMN_0167	_	_	_	_	_	SNP:missense_variant,43,Gcg/Tcg,15,A/S,;	_	_	_	_	_	_	_	_	_	_	_	_	_	_	1	NWMN_0167
NWMN_0167	_	_	_	_	_	_	SNP:missense_variant,721,Gtg/Atg,241,V/M,;	_	_	_	_	_	_	_	_	_	_	_	_	_	1	NWMN_0167
NWMN_0168	_	_	Del:frameshift_variant,feature_truncation,1100,-,367,-,;	_	_	_	_	_	_	_	_	_	_	_	_	_	_	_	_	_	1	NWMN_0168
NWMN_0168	_	_	_	_	_	Del:frameshift_variant,feature_truncation,442,-,148,-,;	_	_	_	_	_	_	_	_	_	Del:frameshift_variant,feature_truncation,442,-,148,-,;	_	_	_	_	2	NWMN_0168
NWMN_0168	_	_	_	_	_	_	_	_	_	_	_	_	_	_	Del:frameshift_variant,feature_truncation,482,-,161,-,;	_	_	_	_	_	1	NWMN_0168
NWMN_0168	_	_	_	_	_	_	_	_	_	_	_	_	Ins:coding_sequence_variant,feature_elongation,1766-1767,ata/atNNNNNNNNNNNNa,589,-,;	_	_	_	_	_	_	_	1	NWMN_0168
NWMN_0168	_	_	_	_	_	_	_	_	_	_	_	_	_	_	_	Ins:frameshift_variant,feature_elongation,1779-1780,-,593-594,-,;	_	_	_	_	1	NWMN_0168
NWMN_0168	_	_	_	_	Ins:frameshift_variant,feature_elongation,1779-1780,-,593-594,-,;	_	_	_	_	_	_	_	_	_	_	_	_	_	_	_	1	NWMN_0168
NWMN_0168	_	_	_	_	_	_	Ins:frameshift_variant,feature_elongation,489-490,-,163-164,-,;	_	_	_	_	_	_	_	_	_	_	_	_	_	1	NWMN_0168
NWMN_0168	_	SNP:missense_variant,1736,gGc/gTc,579,G/V,;	_	_	_	_	_	_	_	_	_	_	_	_	_	_	_	_	_	_	1	NWMN_0168
NWMN_0168	_	SNP:missense_variant,442,Cgt/Agt,148,R/S,;	_	_	_	_	_	_	_	_	_	_	_	_	SNP:missense_variant,442,Cgt/Agt,148,R/S,;	_	_	_	_	_	2	NWMN_0168
NWMN_0169	_	_	_	_	_	_	Del:frameshift_variant,feature_truncation,1083,-,361,-,;	_	_	_	_	_	_	_	_	_	_	_	_	_	1	NWMN_0169
NWMN_0169	_	_	_	_	_	_	_	_	_	_	_	_	_	_	_	_	_	Del:frameshift_variant,feature_truncation,1182-1183,-,394-395,-,;	_	_	1	NWMN_0169
NWMN_0169	_	_	_	_	_	_	_	_	_	_	_	_	_	Del:missense_variant,feature_truncation,1131-1133,ctAGCt/ctt,377-378,LA/L,;	_	_	_	_	_	_	1	NWMN_0169
NWMN_0169	_	_	_	_	_	_	_	_	_	_	_	_	_	_	_	_	_	Ins:frameshift_variant,feature_elongation,1136-1137,-,379,-,;	_	_	1	NWMN_0169
NWMN_0169	_	_	_	_	_	_	_	_	_	_	_	Ins:frameshift_variant,feature_elongation,881-882,-,294,-,;	_	_	_	_	_	_	_	_	1	NWMN_0169
NWMN_0170	_	_	_	_	_	_	_	_	_	_	_	Del:frameshift_variant,feature_truncation,1278-1279,-,426-427,-,;	_	_	_	_	_	_	_	_	1	NWMN_0170
NWMN_0170	_	_	_	_	_	_	_	_	_	_	_	Del:frameshift_variant,feature_truncation,1281,-,427,-,;	_	_	_	_	_	_	_	_	1	NWMN_0170
NWMN_0170	_	_	_	_	_	_	_	_	_	_	_	Del:frameshift_variant,feature_truncation,1299,-,433,-,;	_	_	_	_	_	_	_	_	1	NWMN_0170
NWMN_0170	_	_	_	_	_	_	_	_	_	_	_	_	_	_	_	_	_	Del:frameshift_variant,feature_truncation,230,-,77,-,;	_	_	1	NWMN_0170
NWMN_0170	_	_	_	_	_	Del:frameshift_variant,feature_truncation,61,-,21,-,;	_	_	_	_	_	_	_	_	_	_	_	_	_	_	1	NWMN_0170
NWMN_0170	_	_	SNP:missense_variant,1369,Atg/Ctg,457,M/L,;	_	_	_	_	_	_	_	_	_	_	_	_	_	_	_	_	_	1	NWMN_0170
NWMN_0170	_	_	SNP:missense_variant,65,cAc/cTc,22,H/L,;	_	_	SNP:missense_variant,65,cAc/cTc,22,H/L,;	_	_	_	_	_	SNP:missense_variant,65,cAc/cTc,22,H/L,;	_	SNP:missense_variant,65,cAc/cTc,22,H/L,;	_	_	_	SNP:missense_variant,65,cAc/cTc,22,H/L,;	_	_	5	NWMN_0170
NWMN_0171	_	_	_	_	_	_	_	_	_	_	_	_	_	_	_	_	_	Del:frameshift_variant,feature_truncation,1243,-,415,-,;	_	_	1	NWMN_0171
NWMN_0171	_	_	_	_	_	_	_	_	_	_	_	_	_	_	_	_	_	Del:frameshift_variant,feature_truncation,1326-1327,-,442-443,-,;	_	_	1	NWMN_0171
NWMN_0171	_	_	_	_	_	_	_	_	Del:frameshift_variant,feature_truncation,1362-1363,-,454-455,-,;	_	_	_	_	_	_	_	_	_	_	_	1	NWMN_0171
NWMN_0171	_	_	_	Del:frameshift_variant,feature_truncation,1366,-,456,-,;	_	_	_	_	_	_	_	_	_	_	_	_	_	_	_	_	1	NWMN_0171
NWMN_0171	_	_	_	_	_	_	_	_	_	_	_	_	_	_	_	_	_	_	Del:frameshift_variant,feature_truncation,1397,-,466,-,;	_	1	NWMN_0171
NWMN_0171	_	_	_	_	_	_	_	_	_	_	_	_	Del:frameshift_variant,feature_truncation,1401,-,467,-,;	_	_	_	_	_	_	_	1	NWMN_0171
NWMN_0171	_	_	_	_	_	_	_	_	_	_	_	Del:frameshift_variant,feature_truncation,445,-,149,-,;	_	_	_	_	_	_	_	_	1	NWMN_0171
NWMN_0171	_	_	_	_	_	_	_	_	_	_	_	_	_	_	Ins:frameshift_variant,feature_elongation,1391-1392,-,464,-,;	_	_	_	_	_	1	NWMN_0171
NWMN_0171	_	_	_	_	_	_	_	_	_	_	_	_	_	_	_	_	_	_	Ins:frameshift_variant,feature_elongation,1393-1394,-,465,-,;	_	1	NWMN_0171
NWMN_0171	_	_	_	_	_	_	_	_	_	_	_	Ins:frameshift_variant,feature_elongation,1401-1402,-,467-468,-,;	_	Ins:frameshift_variant,feature_elongation,1401-1402,-,467-468,-,;	_	_	_	_	_	_	2	NWMN_0171
NWMN_0171	_	_	_	_	_	_	_	_	_	_	_	Ins:frameshift_variant,feature_elongation,1404-1405,-,468-469,-,;	Ins:frameshift_variant,feature_elongation,1404-1405,-,468-469,-,;	Ins:frameshift_variant,feature_elongation,1404-1405,-,468-469,-,;	_	_	_	_	_	_	3	NWMN_0171
NWMN_0171	_	_	_	_	_	_	_	_	_	_	_	_	_	_	_	_	_	Ins:frameshift_variant,feature_elongation,1412-1413,-,471,-,;	_	_	1	NWMN_0171
NWMN_0171	_	_	_	_	_	_	_	_	_	_	_	_	_	_	_	_	_	SNP:missense_variant,1329,caT/caG,443,H/Q,;	_	_	1	NWMN_0171
NWMN_0171	_	_	_	_	_	_	_	_	_	_	_	_	_	_	_	_	_	_	SNP:missense_variant,1400,tTc/tCc,467,F/S,;	_	1	NWMN_0171
NWMN_0171	_	_	_	_	_	_	_	_	_	_	_	_	_	_	_	_	_	_	SNP:missense_variant,1401,ttC/ttA,467,F/L,;	_	1	NWMN_0171
NWMN_0171	_	_	_	_	_	_	SNP:missense_variant,945,caT/caA,315,H/Q,;	_	_	_	_	_	_	_	_	_	_	_	_	_	1	NWMN_0171
NWMN_0172	_	_	_	_	_	_	_	_	_	_	_	_	_	_	_	_	_	Ins:coding_sequence_variant,feature_elongation,317-318,gaa/gaNNNa,106,-,;	_	_	1	NWMN_0172
NWMN_0172	_	_	_	_	_	_	_	_	_	_	_	_	Ins:missense_variant,feature_elongation,431-432,ttt/ttCCGt,144,F/FR,;	_	_	_	_	_	_	_	1	NWMN_0172
NWMN_0172	_	_	_	_	_	_	_	_	_	_	_	_	SNP:missense_variant,432,ttT/ttA,144,F/L,;	_	_	_	_	_	_	_	1	NWMN_0172
NWMN_0173	_	_	_	_	_	_	_	_	_	_	_	Ins:downstream_gene_variant,-,-,-,-,DISTANCE=107;	_	_	_	_	_	_	_	_	1	NWMN_0173
NWMN_0173	_	_	SNP:downstream_gene_variant,-,-,-,-,DISTANCE=82;	_	_	_	_	_	_	_	_	_	_	_	_	_	_	_	_	_	1	NWMN_0173
NWMN_0173	_	_	_	_	_	_	_	_	_	_	_	_	_	_	SNP:missense_variant,809,cGt/cTt,270,R/L,;	_	_	_	_	_	1	NWMN_0173
NWMN_0175	_	_	_	_	_	_	_	_	_	_	_	Del:frameshift_variant,feature_truncation,722,-,241,-,;	_	_	_	_	_	_	_	_	1	NWMN_0175
NWMN_0175	_	_	_	_	_	_	_	_	_	_	_	Del:frameshift_variant,feature_truncation,730-733,-,244-245,-,;	_	_	_	_	_	_	_	_	1	NWMN_0175
NWMN_0175	_	_	_	_	_	_	_	_	_	_	_	_	_	_	_	_	_	Del:frameshift_variant,feature_truncation,736,-,246,-,;	_	_	1	NWMN_0175
NWMN_0175	_	_	_	_	_	_	_	_	_	_	_	_	_	_	_	_	_	Ins:frameshift_variant,feature_elongation,733-734,-,245,-,;	_	_	1	NWMN_0175
NWMN_0175	_	_	SNP:missense_variant,699,caC/caA,233,H/Q,;	_	_	_	_	_	_	_	_	_	_	_	_	_	_	_	_	_	1	NWMN_0175
NWMN_0175	_	_	_	_	_	_	_	_	_	_	_	SNP:missense_variant,724,Att/Ttt,242,I/F,;	_	_	_	_	_	_	_	_	1	NWMN_0175
NWMN_0175	_	_	_	_	_	_	_	_	_	_	_	SNP:missense_variant,726,atT/atG,242,I/M,;	_	_	_	_	_	_	_	_	1	NWMN_0175
NWMN_0176	_	_	_	_	_	_	_	_	_	_	_	Del:frameshift_variant,feature_truncation,464,-,155,-,;	_	_	_	_	_	_	_	_	1	NWMN_0176
NWMN_0177	_	_	_	_	_	_	SNP:missense_variant,340,Acg/Ccg,114,T/P,;	_	_	_	_	_	_	_	_	_	_	_	_	_	1	NWMN_0177
NWMN_0178	_	_	_	_	_	_	_	_	_	_	_	Del:frameshift_variant,feature_truncation,38,-,13,-,;	_	_	_	_	_	_	_	_	1	NWMN_0178
NWMN_0178	_	_	Del:upstream_gene_variant,-,-,-,-,DISTANCE=136;	_	_	_	_	_	_	_	_	_	_	_	_	_	_	_	_	_	1	NWMN_0178
NWMN_0178	_	_	_	_	_	_	_	_	_	_	_	_	_	_	_	_	_	Ins:frameshift_variant,feature_elongation,111-112,-,37-38,-,;	_	_	1	NWMN_0178
NWMN_0178	_	_	_	_	SNP:missense_variant,112,Gca/Tca,38,A/S,;	_	_	_	_	_	_	_	_	_	_	_	_	_	_	_	1	NWMN_0178
NWMN_0179	_	_	_	_	_	Del:frameshift_variant,feature_truncation,131,-,44,-,;	_	_	_	_	_	_	_	_	_	_	_	_	_	_	1	NWMN_0179
NWMN_0182	_	_	_	_	_	_	_	_	_	_	_	Del:frameshift_variant,feature_truncation,293,-,98,-,;	_	_	_	_	_	_	_	_	1	NWMN_0182
NWMN_0184	_	_	_	_	_	_	_	_	_	_	_	_	_	_	_	Del:frameshift_variant,feature_truncation,280,-,94,-,;	_	_	_	_	1	NWMN_0184
NWMN_0184	_	_	_	_	_	_	_	_	_	_	_	_	_	_	_	Del:frameshift_variant,feature_truncation,301,-,101,-,;	_	_	_	_	1	NWMN_0184
NWMN_0184	_	_	_	_	_	_	Del:frameshift_variant,feature_truncation,330,-,110,-,;	_	_	_	_	_	_	_	_	_	_	_	_	_	1	NWMN_0184
NWMN_0184	_	_	_	_	_	_	Del:frameshift_variant,feature_truncation,828,-,276,-,;	_	_	_	_	_	_	_	_	_	_	_	_	_	1	NWMN_0184
NWMN_0184	_	_	_	_	_	_	_	_	_	_	_	Ins:coding_sequence_variant,feature_elongation,275-276,tgc/tgNNNNNNNNNc,92,-,;	_	_	_	_	_	_	_	_	1	NWMN_0184
NWMN_0184	_	_	_	_	_	_	Ins:frameshift_variant,feature_elongation,101-102,-,34,-,;	_	_	_	_	_	_	_	_	_	_	_	_	_	1	NWMN_0184
NWMN_0184	_	_	_	_	_	_	_	_	_	_	_	_	_	_	_	_	_	_	Ins:frameshift_variant,feature_elongation,279-280,-,93-94,-,;	_	1	NWMN_0184
NWMN_0184	_	_	_	_	_	_	Ins:frameshift_variant,feature_elongation,324-325,-,108-109,-,;	_	_	_	_	_	_	_	_	_	_	_	_	_	1	NWMN_0184
NWMN_0184	_	_	_	_	_	_	_	_	_	_	_	_	_	Ins:frameshift_variant,feature_elongation,73-74,-,25,-,;	_	_	_	_	_	_	1	NWMN_0184
NWMN_0184	_	_	_	_	_	_	_	_	_	_	_	_	Ins:frameshift_variant,feature_elongation,764-765,-,255,-,;	_	_	_	_	_	_	_	1	NWMN_0184
NWMN_0184	_	_	_	_	_	_	SNP:missense_variant,325,Att/Gtt,109,I/V,;	_	_	_	_	_	_	_	_	_	_	_	_	_	1	NWMN_0184
NWMN_0184	_	_	_	_	_	_	_	_	_	_	_	_	SNP:missense_variant,763,Gtg/Atg,255,V/M,;	_	_	_	_	_	_	_	1	NWMN_0184
NWMN_0187	_	_	_	_	_	_	_	_	_	_	_	_	_	_	_	Del:frameshift_variant,feature_truncation,1268,-,423,-,;	_	_	_	_	1	NWMN_0187
NWMN_0187	_	_	_	_	_	_	_	_	_	_	_	_	_	_	_	_	_	Del:frameshift_variant,feature_truncation,1269,-,423,-,;	_	_	1	NWMN_0187
NWMN_0187	_	_	_	_	_	_	_	_	_	_	_	Del:frameshift_variant,feature_truncation,821,-,274,-,;	_	_	_	_	_	_	_	_	1	NWMN_0187
NWMN_0187	_	_	_	_	_	_	_	_	_	_	_	Ins:frameshift_variant,feature_elongation,1086-1087,-,362-363,-,;	_	_	_	_	_	_	_	_	1	NWMN_0187
NWMN_0188	_	_	_	_	_	_	_	_	_	_	_	Del:frameshift_variant,feature_truncation,448,-,150,-,;	_	_	_	_	_	_	_	_	1	NWMN_0188
NWMN_0188	_	_	_	_	_	_	_	_	_	_	_	Ins:frameshift_variant,feature_elongation,666-667,-,222-223,-,;	_	_	_	_	_	_	_	_	1	NWMN_0188
NWMN_0192	_	_	_	_	_	Ins:frameshift_variant,feature_elongation,1564-1565,-,522,-,;	_	_	_	_	_	_	_	_	_	_	_	_	_	_	1	NWMN_0192
NWMN_0192	_	_	_	_	_	_	_	_	_	_	_	_	Ins:frameshift_variant,feature_elongation,1590-1591,-,530-531,-,;	_	_	_	_	_	_	_	1	NWMN_0192
NWMN_0192	_	_	_	_	_	_	_	_	_	_	_	_	SNP:missense_variant,1591,Gtg/Ttg,531,V/L,;	_	_	_	_	_	_	_	1	NWMN_0192
NWMN_0193	_	_	_	_	_	_	_	Del:frameshift_variant,feature_truncation,204,-,68,-,;	_	_	_	_	_	_	_	_	_	_	_	_	1	NWMN_0193
NWMN_0193	_	Del:frameshift_variant,feature_truncation,536,-,179,-,;	_	_	_	_	_	_	_	_	_	Del:frameshift_variant,feature_truncation,536,-,179,-,;	_	_	_	_	_	_	_	_	2	NWMN_0193
NWMN_0193	_	_	_	_	_	_	_	_	_	_	_	_	_	_	_	Ins:downstream_gene_variant,-,-,-,-,DISTANCE=67;	_	_	_	Ins:downstream_gene_variant,-,-,-,-,DISTANCE=67;	2	NWMN_0193
NWMN_0193	_	_	_	_	_	_	_	_	_	_	_	Ins:frameshift_variant,feature_elongation,478-479,-,160,-,;	_	_	_	_	_	_	_	_	1	NWMN_0193
NWMN_0194	_	_	_	_	_	_	_	_	_	_	_	_	_	_	_	_	_	SNP:missense_variant,277,Gca/Tca,93,A/S,;	_	_	1	NWMN_0194
NWMN_0195	_	_	_	_	_	_	_	_	_	_	_	_	_	_	_	_	_	Del:frameshift_variant,feature_truncation,203,-,68,-,;	_	_	1	NWMN_0195
NWMN_0195	Del:frameshift_variant,feature_truncation,226,-,76,-,;	_	_	_	_	_	_	_	_	_	_	Del:frameshift_variant,feature_truncation,226,-,76,-,;	_	_	_	_	_	_	_	_	2	NWMN_0195
NWMN_0195	_	_	_	_	_	_	_	_	_	_	_	Del:frameshift_variant,feature_truncation,259,-,87,-,;	_	_	_	_	_	_	_	_	1	NWMN_0195
NWMN_0195	_	_	_	_	_	_	_	_	_	_	_	_	_	_	Del:frameshift_variant,feature_truncation,37-38,-,13,-,;	_	_	_	_	_	1	NWMN_0195
NWMN_0195	_	_	_	_	_	_	_	_	_	_	_	_	_	_	_	_	_	Del:missense_variant,feature_truncation,197-199,gCTAag/gag,66-67,AK/E,;	_	_	1	NWMN_0195
NWMN_0195	Ins:frameshift_variant,feature_elongation,221-222,-,74,-,;	_	_	_	_	_	_	_	_	_	_	Ins:frameshift_variant,feature_elongation,221-222,-,74,-,;	_	_	_	_	_	Ins:frameshift_variant,feature_elongation,221-222,-,74,-,;	_	_	3	NWMN_0195
NWMN_0195	SNP:missense_variant,223,Cct/Tct,75,P/S,;	_	_	_	_	_	_	_	_	_	_	SNP:missense_variant,223,Cct/Tct,75,P/S,;	_	_	_	_	_	SNP:missense_variant,223,Cct/Tct,75,P/S,;	_	_	3	NWMN_0195
NWMN_0195	_	SNP:missense_variant,259,Gca/Tca,87,A/S,;	_	_	_	_	_	_	_	_	_	_	_	_	_	_	_	_	_	_	1	NWMN_0195
NWMN_0196	_	_	_	_	_	_	_	_	_	_	_	Ins:frameshift_variant,feature_elongation,352-353,-,118,-,;	_	_	_	_	_	_	_	_	1	NWMN_0196
NWMN_0196	_	_	_	_	_	_	_	_	_	_	_	SNP:stop_gained,351,taT/taA,117,Y/*,;	_	_	_	_	_	_	_	_	1	NWMN_0196
NWMN_0199	_	_	_	_	_	_	_	_	_	_	_	Del:frameshift_variant,feature_truncation,184,-,62,-,;	_	_	_	_	_	_	_	_	1	NWMN_0199
NWMN_0199	_	_	_	_	_	_	_	_	_	_	_	Del:frameshift_variant,feature_truncation,294,-,98,-,;	_	_	_	_	_	_	_	_	1	NWMN_0199
NWMN_0200	_	_	_	_	_	_	_	_	_	_	_	Ins:frameshift_variant,feature_elongation,926-927,-,309,-,;	_	_	_	_	_	_	_	_	1	NWMN_0200
NWMN_0200	SNP:downstream_gene_variant,-,-,-,-,DISTANCE=118;	_	_	_	_	_	_	_	_	_	_	_	_	_	_	_	_	_	_	_	1	NWMN_0200
NWMN_0200	_	_	_	_	_	_	_	SNP:downstream_gene_variant,-,-,-,-,DISTANCE=173;	_	_	_	_	_	_	_	_	_	_	_	_	1	NWMN_0200
NWMN_0201	_	_	_	_	_	Del:frameshift_variant,feature_truncation,511,-,171,-,;	_	_	_	_	_	_	_	_	_	_	_	_	_	_	1	NWMN_0201
NWMN_0201	_	_	_	_	_	Ins:frameshift_variant,feature_elongation,514-515,-,172,-,;	_	_	_	_	_	_	_	_	_	_	_	_	_	_	1	NWMN_0201
NWMN_0201	_	_	_	_	_	Ins:frameshift_variant,feature_elongation,516-517,-,172-173,-,;	_	_	_	_	_	_	_	_	_	_	_	_	_	_	1	NWMN_0201
NWMN_0203	Del:frameshift_variant,feature_truncation,297,-,99,-,;	_	Del:frameshift_variant,feature_truncation,297,-,99,-,;	Del:frameshift_variant,feature_truncation,297,-,99,-,;	_	Del:frameshift_variant,feature_truncation,297,-,99,-,;	_	_	_	_	_	Del:frameshift_variant,feature_truncation,297,-,99,-,;	_	_	_	_	_	Del:frameshift_variant,feature_truncation,297,-,99,-,;	_	_	6	NWMN_0203
NWMN_0204	_	_	_	_	_	_	_	_	_	_	_	Del:frameshift_variant,feature_truncation,278,-,93,-,;	_	_	_	_	_	_	_	_	1	NWMN_0204
NWMN_0204	_	_	_	_	_	_	_	_	_	_	_	_	_	Del:upstream_gene_variant,-,-,-,-,DISTANCE=5;	_	_	_	_	_	_	1	NWMN_0204
NWMN_0204	_	_	_	_	_	_	_	_	_	_	_	_	_	_	_	_	_	Ins:coding_sequence_variant,feature_elongation,59-60,ggc/ggNNNNNNc,20,-,;	_	_	1	NWMN_0204
NWMN_0204	_	_	Ins:inframe_insertion,coding_sequence_variant,525-526,-/NNN,175-176,-,;	_	_	_	_	_	_	_	_	_	_	_	_	_	_	_	_	_	1	NWMN_0204
NWMN_0204	_	_	_	_	_	_	_	_	_	_	_	SNP:missense_variant,148,Ata/Tta,50,I/L,;	_	_	_	_	_	_	_	_	1	NWMN_0204
NWMN_0204	_	_	SNP:missense_variant,467,cGt/cTt,156,R/L,;	_	_	_	_	_	_	_	_	_	_	_	_	_	_	_	_	_	1	NWMN_0204
NWMN_0205	_	_	_	_	_	_	_	_	Del:frameshift_variant,feature_truncation,364,-,122,-,;	_	_	_	_	_	_	_	_	_	_	_	1	NWMN_0205
NWMN_0205	SNP:missense_variant,364,Gca/Aca,122,A/T,;	_	_	_	_	_	_	_	_	_	_	_	_	_	_	_	_	_	_	_	1	NWMN_0205
NWMN_0205	_	_	_	_	_	_	SNP:missense_variant,364,Gca/Tca,122,A/S,;	_	_	_	_	_	_	_	_	_	_	_	_	_	1	NWMN_0205
NWMN_0207	_	_	_	_	_	_	_	_	_	_	_	_	Del:upstream_gene_variant,-,-,-,-,DISTANCE=73;	_	_	_	_	_	_	_	1	NWMN_0207
NWMN_0207	_	_	_	_	_	_	_	_	_	_	_	_	_	_	_	SNP:missense_variant,34,Caa/Gaa,12,Q/E,;	_	_	_	_	1	NWMN_0207
NWMN_0207	_	_	_	_	_	_	_	_	_	_	_	_	_	_	_	SNP:missense_variant,91,Cat/Tat,31,H/Y,;	_	_	_	_	1	NWMN_0207
NWMN_0209	_	_	_	_	_	_	_	_	_	_	_	_	_	Ins:frameshift_variant,feature_elongation,125-126,-,42,-,;	_	_	_	_	_	_	1	NWMN_0209
NWMN_0209	_	_	_	_	_	_	_	_	_	_	_	_	Ins:frameshift_variant,feature_elongation,125-126,-,42,-,;	_	_	_	_	_	_	_	1	NWMN_0209
NWMN_0209	_	_	_	_	_	_	_	_	_	_	_	_	_	Ins:frameshift_variant,feature_elongation,126-127,-,42-43,-,;	_	_	_	_	_	_	1	NWMN_0209
NWMN_0209	_	_	_	_	_	_	_	_	_	_	_	_	_	Ins:frameshift_variant,feature_elongation,128-129,-,43,-,;	_	_	_	_	_	_	1	NWMN_0209
NWMN_0209	_	_	_	_	_	_	_	_	_	_	_	_	_	Ins:frameshift_variant,feature_elongation,130-131,-,44,-,;	_	_	_	_	_	_	1	NWMN_0209
NWMN_0209	_	_	_	_	_	_	_	_	_	_	_	_	_	Ins:frameshift_variant,feature_elongation,133-134,-,45,-,;	_	_	_	_	_	_	1	NWMN_0209
NWMN_0209	_	_	Ins:frameshift_variant,feature_elongation,142-143,-,48,-,;	_	_	_	_	_	_	_	_	_	_	_	_	_	_	_	_	_	1	NWMN_0209
NWMN_0210	_	_	_	_	_	_	_	_	_	_	_	Del:frameshift_variant,feature_truncation,258-259,-,86-87,-,;	_	_	_	_	_	_	_	_	1	NWMN_0210
NWMN_0210	_	_	_	_	_	_	_	_	_	_	_	Del:frameshift_variant,feature_truncation,261,-,87,-,;	_	_	_	_	_	_	_	_	1	NWMN_0210
NWMN_0210	_	_	_	Del:frameshift_variant,feature_truncation,347,-,116,-,;	_	_	_	_	_	_	_	_	_	_	_	_	_	_	_	_	1	NWMN_0210
NWMN_0210	_	_	_	_	_	_	_	_	_	_	_	Ins:frameshift_variant,feature_elongation,264-265,-,88-89,-,;	_	_	_	_	_	_	_	_	1	NWMN_0210
NWMN_0212	_	_	_	_	_	_	Del:frameshift_variant,feature_truncation,103,-,35,-,;	_	_	_	_	_	_	_	_	_	_	_	_	_	1	NWMN_0212
NWMN_0212	Ins:frameshift_variant,feature_elongation,6-7,-,2-3,-,;	_	_	_	_	_	_	_	_	_	_	Ins:frameshift_variant,feature_elongation,6-7,-,2-3,-,;	_	_	_	_	_	_	_	_	2	NWMN_0212
NWMN_0212	_	_	_	_	_	_	Ins:frameshift_variant,feature_elongation,96-97,-,32-33,-,;	_	_	_	_	_	_	_	_	_	_	_	_	_	1	NWMN_0212
NWMN_0213	_	_	_	_	_	_	_	_	_	_	_	Del:frameshift_variant,feature_truncation,1031,-,344,-,;	_	_	_	_	_	_	_	_	1	NWMN_0213
NWMN_0213	_	_	_	_	_	_	_	_	_	_	_	_	Del:frameshift_variant,feature_truncation,1033,-,345,-,;	_	_	_	_	_	_	_	1	NWMN_0213
NWMN_0213	_	_	_	Del:frameshift_variant,feature_truncation,1034,-,345,-,;	_	_	_	_	_	_	_	_	_	_	_	_	_	_	Del:frameshift_variant,feature_truncation,1034,-,345,-,;	_	2	NWMN_0213
NWMN_0213	_	_	_	_	_	_	_	_	_	_	_	_	_	_	_	_	_	_	Ins:frameshift_variant,feature_elongation,1119-1120,-,373-374,-,;	_	1	NWMN_0213
NWMN_0213	_	_	_	_	_	_	_	_	_	_	_	_	_	_	_	_	_	Ins:frameshift_variant,feature_elongation,1126-1127,-,376,-,;	_	_	1	NWMN_0213
NWMN_0213	_	_	_	_	_	_	_	_	_	_	_	SNP:missense_variant,1033,Gca/Tca,345,A/S,;	_	_	_	_	_	_	_	_	1	NWMN_0213
NWMN_0213	_	_	_	_	_	_	_	_	_	_	_	_	_	_	_	_	_	_	SNP:missense_variant,1118,gCa/gAa,373,A/E,;	_	1	NWMN_0213
NWMN_0215	_	Del:frameshift_variant,feature_truncation,251,-,84,-,;	_	_	_	_	_	_	_	_	_	_	_	_	_	_	_	_	_	_	1	NWMN_0215
NWMN_0215	_	_	_	_	_	_	_	_	_	_	_	SNP:downstream_gene_variant,-,-,-,-,DISTANCE=20;	_	_	_	_	_	_	_	_	1	NWMN_0215
NWMN_0216	_	_	_	_	_	_	_	_	Ins:upstream_gene_variant,-,-,-,-,DISTANCE=17;	_	_	_	_	_	_	_	_	_	_	_	1	NWMN_0216
NWMN_0216	_	Ins:upstream_gene_variant,-,-,-,-,DISTANCE=70;	_	_	_	_	_	_	_	_	_	_	_	_	_	_	_	_	_	_	1	NWMN_0216
NWMN_0216	_	Ins:upstream_gene_variant,-,-,-,-,DISTANCE=82;	_	_	_	Ins:upstream_gene_variant,-,-,-,-,DISTANCE=82;	_	_	Ins:upstream_gene_variant,-,-,-,-,DISTANCE=82;	Ins:upstream_gene_variant,-,-,-,-,DISTANCE=82;	Ins:upstream_gene_variant,-,-,-,-,DISTANCE=82;	_	Ins:upstream_gene_variant,-,-,-,-,DISTANCE=82;	Ins:upstream_gene_variant,-,-,-,-,DISTANCE=82;	_	Ins:upstream_gene_variant,-,-,-,-,DISTANCE=82;	_	_	_	_	8	NWMN_0216
NWMN_0217	_	_	_	_	_	_	_	_	_	_	_	_	_	_	_	_	Del:downstream_gene_variant,-,-,-,-,DISTANCE=38;	_	_	_	1	NWMN_0217
NWMN_0217	_	_	_	_	_	_	_	_	_	_	_	_	Ins:frameshift_variant,feature_elongation,146-147,-,49,-,;	_	_	_	_	_	_	_	1	NWMN_0217
NWMN_0217	_	_	_	_	_	_	_	_	_	_	_	_	_	_	_	_	SNP:downstream_gene_variant,-,-,-,-,DISTANCE=42;	_	_	_	1	NWMN_0217
NWMN_0217	_	_	_	_	_	_	_	_	SNP:missense_variant,579,atA/atG,193,I/M,;	_	_	_	_	_	_	_	_	_	_	_	1	NWMN_0217
NWMN_0218	_	_	_	_	_	_	_	_	_	_	_	Del:frameshift_variant,feature_truncation,647,-,216,-,;	_	_	_	_	_	_	_	_	1	NWMN_0218
NWMN_0218	_	_	_	_	_	_	_	_	_	_	_	Ins:upstream_gene_variant,-,-,-,-,DISTANCE=49;	_	_	_	_	_	_	_	_	1	NWMN_0218
NWMN_0220	_	_	_	_	_	_	_	_	_	_	_	Ins:frameshift_variant,feature_elongation,1216-1217,-,406,-,;	_	_	_	_	_	_	_	_	1	NWMN_0220
NWMN_0223	_	_	_	_	_	_	_	_	_	_	_	_	_	_	Del:frameshift_variant,feature_truncation,393,-,131,-,;	_	_	_	_	_	1	NWMN_0223
NWMN_0223	_	_	_	_	_	_	_	_	_	_	_	Del:frameshift_variant,feature_truncation,4022,-,1341,-,;	_	_	_	_	_	_	_	_	1	NWMN_0223
NWMN_0223	_	_	_	_	_	_	_	_	_	_	_	Del:frameshift_variant,feature_truncation,4137,-,1379,-,;	_	_	_	_	_	_	_	_	1	NWMN_0223
NWMN_0223	_	_	Del:frameshift_variant,feature_truncation,4288,-,1430,-,;	_	_	_	_	_	_	_	_	_	_	_	_	_	_	_	_	_	1	NWMN_0223
NWMN_0223	_	_	_	_	_	_	_	_	_	_	_	_	_	_	_	_	_	Ins:frameshift_variant,feature_elongation,289-290,-,97,-,;	_	_	1	NWMN_0223
NWMN_0223	_	_	_	_	_	_	_	_	_	_	_	Ins:frameshift_variant,feature_elongation,488-489,-,163,-,;	_	_	_	_	_	_	_	_	1	NWMN_0223
NWMN_0223	_	_	_	_	_	_	_	_	_	_	_	_	SNP:missense_variant,393,caC/caA,131,H/Q,;	SNP:missense_variant,393,caC/caA,131,H/Q,;	_	_	_	_	_	_	2	NWMN_0223
NWMN_0223	_	_	_	_	_	_	_	_	_	_	_	SNP:missense_variant,490,Ctc/Atc,164,L/I,;	_	_	_	_	_	_	_	_	1	NWMN_0223
NWMN_0226	_	_	Del:frameshift_variant,feature_truncation,122,-,41,-,;	_	_	_	_	_	_	_	_	_	_	_	_	_	_	_	_	_	1	NWMN_0226
NWMN_0228	_	_	_	_	_	_	_	_	_	_	_	_	_	_	_	Del:frameshift_variant,feature_truncation,1744,-,582,-,;	_	Del:frameshift_variant,feature_truncation,1744,-,582,-,;	_	Del:frameshift_variant,feature_truncation,1744,-,582,-,;	3	NWMN_0228
NWMN_0228	_	_	_	_	_	_	_	_	_	_	_	Del:frameshift_variant,feature_truncation,235,-,79,-,;	_	_	_	_	_	_	_	_	1	NWMN_0228
NWMN_0229	_	Del:frameshift_variant,feature_truncation,120,-,40,-,;	_	_	_	_	_	_	_	_	_	Del:frameshift_variant,feature_truncation,120,-,40,-,;	_	_	_	_	_	_	_	_	2	NWMN_0229
NWMN_0229	_	_	_	_	_	_	_	_	_	_	_	Del:frameshift_variant,feature_truncation,122-123,-,41,-,;	_	_	_	_	_	_	_	_	1	NWMN_0229
NWMN_0229	_	_	_	_	_	_	_	_	_	_	_	Del:frameshift_variant,feature_truncation,125,-,42,-,;	_	_	_	_	_	_	_	_	1	NWMN_0229
NWMN_0229	_	_	_	_	_	_	_	_	_	_	_	Del:frameshift_variant,feature_truncation,133,-,45,-,;	_	_	_	_	_	_	_	_	1	NWMN_0229
NWMN_0229	Del:frameshift_variant,feature_truncation,451,-,151,-,;	_	_	_	Del:frameshift_variant,feature_truncation,451,-,151,-,;	_	_	_	_	_	_	_	_	_	_	_	_	_	Del:frameshift_variant,feature_truncation,451,-,151,-,;	_	3	NWMN_0229
NWMN_0229	_	_	_	_	_	_	_	_	_	_	_	Ins:frameshift_variant,feature_elongation,394-395,-,132,-,;	_	_	_	_	_	_	_	_	1	NWMN_0229
NWMN_0229	Ins:frameshift_variant,feature_elongation,443-444,-,148,-,;	_	_	_	Ins:frameshift_variant,feature_elongation,443-444,-,148,-,;	_	_	_	_	_	_	_	_	_	_	_	_	_	Ins:frameshift_variant,feature_elongation,443-444,-,148,-,;	_	3	NWMN_0229
NWMN_0229	_	_	_	_	_	_	_	_	_	_	_	_	Ins:inframe_insertion,coding_sequence_variant,357-358,-/AACAAN,119-120,-,;	_	_	_	_	_	_	_	1	NWMN_0229
NWMN_0229	_	SNP:missense_variant,122,gAa/gGa,41,E/G,;	_	_	_	_	_	_	_	_	_	_	_	_	_	_	_	_	_	_	1	NWMN_0229
NWMN_0229	_	SNP:missense_variant,125,gTa/gGa,42,V/G,;	_	_	_	_	_	_	_	_	_	_	_	_	_	_	_	_	_	_	1	NWMN_0229
NWMN_0229	_	_	_	_	_	_	_	_	_	_	_	_	_	_	_	_	SNP:missense_variant,155,gAt/gTt,52,D/V,;	_	_	_	1	NWMN_0229
NWMN_0229	_	_	_	_	_	_	_	_	_	_	SNP:missense_variant,159,gaC/gaA,53,D/E,;	_	_	_	_	_	_	_	_	_	1	NWMN_0229
NWMN_0229	_	_	_	_	_	_	_	_	_	_	_	_	_	_	_	SNP:missense_variant,163,Aat/Gat,55,N/D,;	_	_	_	_	1	NWMN_0229
NWMN_0229	_	_	_	_	_	_	_	_	_	_	SNP:missense_variant,170,tAc/tCc,57,Y/S,;	_	_	_	_	_	_	_	_	_	1	NWMN_0229
NWMN_0229	SNP:missense_variant,486,gaA/gaT,162,E/D,;	_	_	_	SNP:missense_variant,486,gaA/gaT,162,E/D,;	_	_	_	_	_	_	_	_	_	_	_	_	_	_	_	2	NWMN_0229
NWMN_0230	_	_	_	_	_	_	_	_	_	_	Del:downstream_gene_variant,-,-,-,-,DISTANCE=2;	_	_	_	_	_	_	_	_	_	1	NWMN_0230
NWMN_0230	_	_	_	_	_	_	_	_	_	_	_	Ins:frameshift_variant,feature_elongation,325-326,-,109,-,;	_	_	_	_	_	_	_	_	1	NWMN_0230
NWMN_0230	_	_	_	_	_	_	_	Ins:upstream_gene_variant,-,-,-,-,DISTANCE=81;	_	_	_	_	_	_	_	_	_	_	_	_	1	NWMN_0230
NWMN_0230	_	_	_	_	_	_	_	Ins:upstream_gene_variant,-,-,-,-,DISTANCE=89;	_	_	_	_	_	_	_	_	_	_	_	_	1	NWMN_0230
NWMN_0230	_	_	_	_	_	_	_	_	_	_	SNP:downstream_gene_variant,-,-,-,-,DISTANCE=3;	_	_	_	_	_	_	_	_	_	1	NWMN_0230
NWMN_0230	_	_	_	_	_	_	_	SNP:upstream_gene_variant,-,-,-,-,DISTANCE=84;	_	_	_	_	_	_	_	_	_	_	_	_	1	NWMN_0230
NWMN_0230	_	_	_	_	_	_	_	SNP:upstream_gene_variant,-,-,-,-,DISTANCE=88;	_	_	_	_	_	_	_	_	_	_	_	_	1	NWMN_0230
NWMN_0231	_	_	_	_	_	_	_	_	_	_	_	Ins:frameshift_variant,feature_elongation,331-332,-,111,-,;	_	_	_	_	_	_	_	_	1	NWMN_0231
NWMN_0233	_	_	_	_	_	_	_	_	_	_	_	_	Ins:frameshift_variant,feature_elongation,399-400,-,133-134,-,;	_	_	_	_	_	_	_	1	NWMN_0233
NWMN_0233	_	_	_	_	_	_	_	_	_	SNP:missense_variant,388,Caa/Gaa,130,Q/E,;	_	_	_	_	_	_	_	_	_	_	1	NWMN_0233
NWMN_0233	_	_	_	_	_	_	SNP:missense_variant,447,aaT/aaG,149,N/K,;	_	_	SNP:missense_variant,447,aaT/aaG,149,N/K,;	_	_	_	_	_	_	SNP:missense_variant,447,aaT/aaG,149,N/K,;	_	_	_	3	NWMN_0233
NWMN_0233	_	_	_	_	_	_	SNP:missense_variant,457,Gaa/Caa,153,E/Q,;	_	_	SNP:missense_variant,457,Gaa/Caa,153,E/Q,;	_	_	_	_	_	_	SNP:missense_variant,457,Gaa/Caa,153,E/Q,;	_	_	_	3	NWMN_0233
NWMN_0234	_	_	_	_	_	_	_	_	_	_	_	_	Del:downstream_gene_variant,-,-,-,-,DISTANCE=8;	_	_	_	_	_	_	_	1	NWMN_0234
NWMN_0234	_	_	_	_	_	_	_	_	_	_	Del:frameshift_variant,feature_truncation,176,-,59,-,;	_	_	_	_	_	_	_	_	_	1	NWMN_0234
NWMN_0234	_	_	_	_	_	_	_	_	_	_	Del:frameshift_variant,feature_truncation,231-232,-,77-78,-,;	_	_	_	_	_	_	_	_	_	1	NWMN_0234
NWMN_0234	_	_	_	_	_	_	_	_	_	_	Ins:frameshift_variant,feature_elongation,170-171,-,57,-,;	_	_	_	_	_	_	_	_	_	1	NWMN_0234
NWMN_0234	_	_	_	_	_	_	_	_	_	_	Ins:frameshift_variant,feature_elongation,238-239,-,80,-,;	_	_	_	_	_	_	_	_	_	1	NWMN_0234
NWMN_0234	_	_	_	_	_	_	_	_	_	_	Ins:frameshift_variant,feature_elongation,240-241,-,80-81,-,;	_	_	_	_	_	_	_	_	_	1	NWMN_0234
NWMN_0234	_	_	_	_	_	_	_	_	_	_	SNP:downstream_gene_variant,-,-,-,-,DISTANCE=1;	_	_	_	_	_	_	_	_	_	1	NWMN_0234
NWMN_0234	_	_	_	_	_	_	_	_	_	_	SNP:downstream_gene_variant,-,-,-,-,DISTANCE=10;	_	_	_	_	_	_	_	_	_	1	NWMN_0234
NWMN_0234	_	_	_	_	_	_	_	_	_	_	_	_	SNP:downstream_gene_variant,-,-,-,-,DISTANCE=11;	_	_	_	_	_	_	_	1	NWMN_0234
NWMN_0234	_	_	_	_	_	_	SNP:downstream_gene_variant,-,-,-,-,DISTANCE=15;	_	_	_	SNP:downstream_gene_variant,-,-,-,-,DISTANCE=15;	_	_	_	_	_	_	_	_	_	2	NWMN_0234
NWMN_0234	_	_	_	_	_	_	_	_	_	_	SNP:missense_variant,172,Tcg/Ccg,58,S/P,;	_	_	_	_	_	_	_	_	_	1	NWMN_0234
NWMN_0234	_	_	_	_	_	_	_	_	_	_	SNP:missense_variant,181,Gtt/Ctt,61,V/L,;	_	_	_	_	_	_	_	_	_	1	NWMN_0234
NWMN_0234	_	_	_	_	_	_	_	_	_	_	SNP:missense_variant,182,gTt/gCt,61,V/A,;	_	_	_	_	_	_	_	_	_	1	NWMN_0234
NWMN_0234	_	_	_	_	_	_	_	_	_	_	SNP:missense_variant,184,Gaa/Aaa,62,E/K,;	_	_	_	_	_	_	_	_	_	1	NWMN_0234
NWMN_0234	_	_	_	_	_	_	_	_	_	_	SNP:missense_variant,189,gaT/gaG,63,D/E,;	_	_	_	_	_	_	_	_	_	1	NWMN_0234
NWMN_0234	_	_	_	_	_	_	_	_	_	_	SNP:missense_variant,196,Gtt/Att,66,V/I,;	_	_	_	_	_	_	_	_	_	1	NWMN_0234
NWMN_0234	_	_	_	_	_	_	_	_	_	_	SNP:missense_variant,200,tTa/tCa,67,L/S,;	_	_	_	_	_	_	_	_	_	1	NWMN_0234
NWMN_0234	_	_	_	_	_	_	_	_	_	_	SNP:missense_variant,201,ttA/ttT,67,L/F,;	_	_	_	_	_	_	_	_	_	1	NWMN_0234
NWMN_0234	_	_	_	_	_	_	_	_	_	_	SNP:missense_variant,203,gAa/gTa,68,E/V,;	_	_	_	_	_	_	_	_	_	1	NWMN_0234
NWMN_0234	_	_	_	_	_	_	_	_	_	_	SNP:missense_variant,205,Gaa/Caa,69,E/Q,;	_	_	_	_	_	_	_	_	_	1	NWMN_0234
NWMN_0234	_	_	_	_	_	_	_	_	_	_	SNP:missense_variant,208,Atc/Gtc,70,I/V,;	_	_	_	_	_	_	_	_	_	1	NWMN_0234
NWMN_0234	_	_	_	_	_	_	_	_	_	_	SNP:missense_variant,242,tCa/tTa,81,S/L,;	_	_	_	_	_	_	_	_	_	1	NWMN_0234
NWMN_0234	_	_	_	_	_	_	_	_	_	_	SNP:missense_variant,247,Aaa/Gaa,83,K/E,;	_	_	_	_	_	_	_	_	_	1	NWMN_0234
NWMN_0234	_	_	_	_	_	_	_	_	_	_	SNP:missense_variant,250,Aaa/Gaa,84,K/E,;	_	_	_	_	_	_	_	_	_	1	NWMN_0234
NWMN_0234	_	_	_	_	_	_	_	_	_	_	SNP:missense_variant,259,Aat/Gat,87,N/D,;	_	_	_	_	_	_	_	_	_	1	NWMN_0234
NWMN_0234	_	_	_	_	_	_	_	_	_	_	SNP:missense_variant,262,Ata/Tta,88,I/L,;	_	_	_	_	_	_	_	_	_	1	NWMN_0234
NWMN_0234	_	_	_	_	_	_	_	_	_	_	SNP:missense_variant,277,Agt/Ggt,93,S/G,;	_	_	_	_	_	_	_	_	_	1	NWMN_0234
NWMN_0234	_	_	_	_	_	_	_	_	_	_	SNP:missense_variant,278,aGt/aAt,93,S/N,;	_	_	_	_	_	_	_	_	_	1	NWMN_0234
NWMN_0234	_	_	_	_	_	_	_	_	_	_	SNP:missense_variant,280,Ctt/Ttt,94,L/F,;	_	_	_	_	_	_	_	_	_	1	NWMN_0234
NWMN_0234	_	_	_	_	_	_	_	_	_	_	SNP:missense_variant,317,aAa/aGa,106,K/R,;	_	_	_	_	_	_	_	_	_	1	NWMN_0234
NWMN_0234	_	_	_	_	_	_	_	_	_	_	SNP:missense_variant,318,aaA/aaT,106,K/N,;	_	_	_	_	_	_	_	_	_	1	NWMN_0234
NWMN_0234	_	_	_	_	_	_	_	_	_	_	SNP:missense_variant,323,gAt/gGt,108,D/G,;	_	_	_	_	_	_	_	_	_	1	NWMN_0234
NWMN_0234	_	_	_	_	_	_	_	_	_	_	SNP:missense_variant,340,Ttt/Ctt,114,F/L,;	_	_	_	_	_	_	_	_	_	1	NWMN_0234
NWMN_0234	_	_	_	_	_	_	_	_	_	_	SNP:missense_variant,359,aAg/aTg,120,K/M,;	_	_	_	_	_	_	_	_	_	1	NWMN_0234
NWMN_0234	_	_	_	_	_	_	_	_	_	_	SNP:missense_variant,386,cAa/cGa,129,Q/R,;	_	_	_	_	_	_	_	_	_	1	NWMN_0234
NWMN_0234	_	_	_	_	_	_	_	_	_	_	SNP:missense_variant,387,caA/caT,129,Q/H,;	_	_	_	_	_	_	_	_	_	1	NWMN_0234
NWMN_0234	_	_	_	_	_	_	_	_	_	_	SNP:missense_variant,401,aAc/aTc,134,N/I,;	_	_	_	_	_	_	_	_	_	1	NWMN_0234
NWMN_0234	_	_	_	_	_	_	_	_	_	_	SNP:missense_variant,402,aaC/aaG,134,N/K,;	_	_	_	_	_	_	_	_	_	1	NWMN_0234
NWMN_0234	_	_	_	_	_	_	_	_	_	_	SNP:missense_variant,407,aGa/aAa,136,R/K,;	_	_	_	_	_	_	_	_	_	1	NWMN_0234
NWMN_0234	_	_	_	_	_	_	_	_	_	_	SNP:missense_variant,418,Att/Gtt,140,I/V,;	_	_	_	_	_	_	_	_	_	1	NWMN_0234
NWMN_0234	_	_	_	_	_	_	_	_	_	_	SNP:missense_variant,451,Gtt/Att,151,V/I,;	_	_	_	_	_	_	_	_	_	1	NWMN_0234
NWMN_0234	_	_	_	_	_	_	_	_	_	_	SNP:missense_variant,457,Caa/Gaa,153,Q/E,;	_	_	_	_	_	_	_	_	_	1	NWMN_0234
NWMN_0234	_	_	_	_	_	_	_	_	_	_	SNP:missense_variant,486,gaA/gaT,162,E/D,;	_	_	_	_	_	_	_	_	_	1	NWMN_0234
NWMN_0234	_	_	_	_	_	_	_	_	_	_	SNP:missense_variant,497,cAa/cTa,166,Q/L,;	_	_	_	_	_	_	_	_	_	1	NWMN_0234
NWMN_0234	_	_	_	_	_	_	_	_	_	_	SNP:stop_gained,171,taT/taA,57,Y/*,;	_	_	_	_	_	_	_	_	_	1	NWMN_0234
NWMN_0235	_	_	_	_	_	Del:frameshift_variant,feature_truncation,177,-,59,-,;	_	_	_	_	_	_	_	_	_	_	_	_	_	_	1	NWMN_0235
NWMN_0235	_	_	_	_	_	Del:frameshift_variant,feature_truncation,328,-,110,-,;	_	_	_	_	_	_	_	_	_	_	_	_	_	_	1	NWMN_0235
NWMN_0235	_	_	_	_	_	Ins:frameshift_variant,feature_elongation,320-321,-,107,-,;	_	_	_	_	_	_	_	_	_	_	_	_	_	_	1	NWMN_0235
NWMN_0235	_	_	_	_	_	_	_	_	_	_	_	_	SNP:missense_variant,104,aTg/aGg,35,M/R,;	_	_	_	_	_	_	_	1	NWMN_0235
NWMN_0235	_	_	_	_	_	_	_	_	_	_	_	_	SNP:missense_variant,181,Ttt/Gtt,61,F/V,;	_	_	_	_	_	_	_	1	NWMN_0235
NWMN_0235	_	_	_	_	_	SNP:missense_variant,195,agA/agT,65,R/S,;	_	_	_	_	_	_	_	_	_	_	_	_	_	_	1	NWMN_0235
NWMN_0235	_	_	_	_	_	SNP:missense_variant,217,Ttt/Ctt,73,F/L,;	_	_	_	_	_	_	_	_	_	_	_	_	_	_	1	NWMN_0235
NWMN_0235	_	_	_	_	_	SNP:missense_variant,241,Tca/Aca,81,S/T,;	_	_	_	_	_	_	_	_	_	_	_	_	_	_	1	NWMN_0235
NWMN_0235	_	_	_	_	_	SNP:missense_variant,251,gGt/gAt,84,G/D,;	_	_	_	_	_	_	_	_	_	_	_	_	_	_	1	NWMN_0235
NWMN_0235	_	_	_	_	_	SNP:missense_variant,256,Gta/Tta,86,V/L,;	_	_	_	_	_	_	_	_	_	_	_	_	_	_	1	NWMN_0235
NWMN_0235	_	_	_	_	_	SNP:missense_variant,265,Caa/Gaa,89,Q/E,;	_	_	_	_	_	_	_	_	_	_	_	_	_	_	1	NWMN_0235
NWMN_0235	_	_	_	_	_	SNP:missense_variant,278,aAg/aTg,93,K/M,;	_	_	_	_	_	_	_	_	_	_	_	_	_	_	1	NWMN_0235
NWMN_0235	_	_	_	_	_	SNP:missense_variant,284,aGa/aAa,95,R/K,;	_	_	_	_	_	_	_	_	_	_	_	_	_	_	1	NWMN_0235
NWMN_0235	_	_	_	_	_	SNP:missense_variant,295,Att/Gtt,99,I/V,;	_	_	_	_	_	_	_	_	_	_	_	_	_	_	1	NWMN_0235
NWMN_0235	_	_	_	_	_	SNP:missense_variant,298,Tta/Ata,100,L/I,;	_	_	_	_	_	_	_	_	_	_	_	_	_	_	1	NWMN_0235
NWMN_0235	_	_	_	_	_	SNP:missense_variant,308,aCg/aTg,103,T/M,;	_	_	_	_	_	_	_	_	_	_	_	_	_	_	1	NWMN_0235
NWMN_0235	_	_	_	_	_	SNP:missense_variant,321,atT/atG,107,I/M,;	_	_	_	_	_	_	_	_	_	_	_	_	_	_	1	NWMN_0235
NWMN_0235	_	_	_	_	_	SNP:missense_variant,324,aaT/aaG,108,N/K,;	_	_	_	_	_	_	_	_	_	_	_	_	_	_	1	NWMN_0235
NWMN_0235	_	_	_	_	_	_	_	_	_	_	SNP:upstream_gene_variant,-,-,-,-,DISTANCE=28;	_	SNP:upstream_gene_variant,-,-,-,-,DISTANCE=28;	_	_	_	_	_	_	_	2	NWMN_0235
NWMN_0236	_	Del:frameshift_variant,feature_truncation,399,-,133,-,;	_	_	_	_	_	_	_	_	_	_	_	_	_	_	_	_	_	_	1	NWMN_0236
NWMN_0236	_	_	_	_	_	_	_	_	Ins:downstream_gene_variant,-,-,-,-,DISTANCE=42;	_	Ins:downstream_gene_variant,-,-,-,-,DISTANCE=42;	_	_	_	_	_	_	_	_	_	2	NWMN_0236
NWMN_0236	_	_	_	_	_	_	_	_	Ins:downstream_gene_variant,-,-,-,-,DISTANCE=84;	_	Ins:downstream_gene_variant,-,-,-,-,DISTANCE=84;	_	_	_	_	_	_	_	_	_	2	NWMN_0236
NWMN_0236	_	_	Ins:frameshift_variant,feature_elongation,110-111,-,37,-,;	_	_	_	_	_	_	_	_	_	Ins:frameshift_variant,feature_elongation,110-111,-,37,-,;	_	_	_	_	_	_	_	2	NWMN_0236
NWMN_0236	_	_	_	_	_	_	_	_	SNP:downstream_gene_variant,-,-,-,-,DISTANCE=48;	_	SNP:downstream_gene_variant,-,-,-,-,DISTANCE=48;	_	_	_	_	_	_	_	_	_	2	NWMN_0236
NWMN_0236	_	_	_	_	_	_	_	_	SNP:downstream_gene_variant,-,-,-,-,DISTANCE=52;	_	SNP:downstream_gene_variant,-,-,-,-,DISTANCE=52;	_	_	_	_	_	_	_	_	_	2	NWMN_0236
NWMN_0236	_	_	_	_	_	_	_	_	SNP:downstream_gene_variant,-,-,-,-,DISTANCE=64;	_	SNP:downstream_gene_variant,-,-,-,-,DISTANCE=64;	_	_	_	_	_	_	_	_	_	2	NWMN_0236
NWMN_0236	_	_	_	_	_	_	_	_	SNP:downstream_gene_variant,-,-,-,-,DISTANCE=72;	_	SNP:downstream_gene_variant,-,-,-,-,DISTANCE=72;	_	_	_	_	_	_	_	_	_	2	NWMN_0236
NWMN_0236	_	_	_	_	_	_	_	_	SNP:downstream_gene_variant,-,-,-,-,DISTANCE=76;	_	SNP:downstream_gene_variant,-,-,-,-,DISTANCE=76;	_	_	_	_	_	_	_	_	_	2	NWMN_0236
NWMN_0236	_	_	_	_	_	_	_	_	SNP:downstream_gene_variant,-,-,-,-,DISTANCE=87;	_	SNP:downstream_gene_variant,-,-,-,-,DISTANCE=87;	_	_	_	_	_	_	_	_	_	2	NWMN_0236
NWMN_0236	_	_	_	_	_	_	_	_	_	_	SNP:missense_variant,103,Atc/Gtc,35,I/V,;	_	_	_	_	_	_	_	_	_	1	NWMN_0236
NWMN_0236	_	_	_	_	_	_	_	_	_	_	SNP:missense_variant,106,Gat/Aat,36,D/N,;	_	_	_	_	_	_	_	_	_	1	NWMN_0236
NWMN_0236	_	_	SNP:missense_variant,179,gTg/gAg,60,V/E,;	_	_	_	_	_	_	_	_	_	_	_	_	_	_	_	_	_	1	NWMN_0236
NWMN_0236	_	_	_	_	_	_	_	_	_	_	_	_	SNP:missense_variant,56,aTt/aAt,19,I/N,;	_	_	_	_	_	_	_	1	NWMN_0236
NWMN_0236	_	_	SNP:upstream_gene_variant,-,-,-,-,DISTANCE=1;	_	_	_	_	_	_	_	_	_	_	_	_	_	_	_	_	_	1	NWMN_0236
NWMN_0237	_	_	_	_	_	_	_	_	_	_	_	_	_	Del:frameshift_variant,feature_truncation,132,-,44,-,;	_	_	_	_	_	_	1	NWMN_0237
NWMN_0237	_	Del:frameshift_variant,feature_truncation,289,-,97,-,;	_	_	_	_	_	_	_	_	_	_	_	_	_	_	_	_	_	_	1	NWMN_0237
NWMN_0237	_	_	_	_	_	Del:frameshift_variant,feature_truncation,512,-,171,-,;	_	_	_	_	_	_	_	_	_	_	_	_	_	_	1	NWMN_0237
NWMN_0237	_	_	_	_	_	_	_	_	Del:upstream_gene_variant,-,-,-,-,DISTANCE=23;	_	Del:upstream_gene_variant,-,-,-,-,DISTANCE=23;	_	_	_	_	_	_	_	_	_	2	NWMN_0237
NWMN_0237	_	_	_	_	_	_	_	_	Del:upstream_gene_variant,-,-,-,-,DISTANCE=3;	_	Del:upstream_gene_variant,-,-,-,-,DISTANCE=3;	_	_	_	_	_	_	_	_	_	2	NWMN_0237
NWMN_0237	_	_	_	_	_	_	_	_	Del:upstream_gene_variant,-,-,-,-,DISTANCE=77;	_	Del:upstream_gene_variant,-,-,-,-,DISTANCE=77;	_	_	_	_	_	_	_	_	_	2	NWMN_0237
NWMN_0237	_	_	_	_	_	_	_	_	Del:upstream_gene_variant,-,-,-,-,DISTANCE=82;	_	Del:upstream_gene_variant,-,-,-,-,DISTANCE=82;	_	_	_	_	_	_	_	_	_	2	NWMN_0237
NWMN_0237	_	_	_	_	_	_	_	_	Del:upstream_gene_variant,-,-,-,-,DISTANCE=92;	_	Del:upstream_gene_variant,-,-,-,-,DISTANCE=92;	_	_	_	_	_	_	_	_	_	2	NWMN_0237
NWMN_0237	Ins:downstream_gene_variant,-,-,-,-,DISTANCE=154;	_	_	_	_	_	_	_	_	_	_	_	_	_	_	_	_	_	_	_	1	NWMN_0237
NWMN_0237	_	_	_	_	Ins:downstream_gene_variant,-,-,-,-,DISTANCE=171;	_	_	_	_	_	_	_	_	_	_	_	_	_	_	_	1	NWMN_0237
NWMN_0237	_	_	_	_	_	_	_	_	_	_	Ins:downstream_gene_variant,-,-,-,-,DISTANCE=194;	_	_	_	_	_	_	_	_	_	1	NWMN_0237
NWMN_0237	_	_	_	_	_	Ins:frameshift_variant,feature_elongation,495-496,-,165-166,-,;	_	_	_	_	_	_	_	_	_	_	_	_	_	_	1	NWMN_0237
NWMN_0237	_	_	_	_	_	_	_	_	Ins:upstream_gene_variant,-,-,-,-,DISTANCE=32;	_	Ins:upstream_gene_variant,-,-,-,-,DISTANCE=32;	_	_	_	_	_	_	_	_	_	2	NWMN_0237
NWMN_0237	_	_	_	_	SNP:downstream_gene_variant,-,-,-,-,DISTANCE=173;	_	_	_	_	_	_	_	_	_	_	_	_	_	_	_	1	NWMN_0237
NWMN_0237	_	_	_	_	SNP:downstream_gene_variant,-,-,-,-,DISTANCE=178;	_	_	_	_	_	_	_	_	_	_	_	_	_	_	_	1	NWMN_0237
NWMN_0237	_	_	_	_	SNP:downstream_gene_variant,-,-,-,-,DISTANCE=183;	_	_	_	_	_	_	_	_	_	_	_	_	_	_	_	1	NWMN_0237
NWMN_0237	_	_	_	_	SNP:downstream_gene_variant,-,-,-,-,DISTANCE=191;	_	_	_	_	_	_	_	_	_	_	_	_	_	_	_	1	NWMN_0237
NWMN_0237	_	_	_	_	SNP:downstream_gene_variant,-,-,-,-,DISTANCE=200;	_	_	_	_	_	_	_	_	_	_	_	_	_	_	_	1	NWMN_0237
NWMN_0237	_	_	_	_	SNP:downstream_gene_variant,-,-,-,-,DISTANCE=208;	_	_	_	_	_	_	_	_	_	_	_	_	_	_	_	1	NWMN_0237
NWMN_0237	_	_	_	_	SNP:downstream_gene_variant,-,-,-,-,DISTANCE=249;	_	_	_	_	_	_	_	_	_	_	_	_	_	_	_	1	NWMN_0237
NWMN_0237	_	_	_	SNP:downstream_gene_variant,-,-,-,-,DISTANCE=291;	_	_	_	_	_	_	SNP:downstream_gene_variant,-,-,-,-,DISTANCE=291;	_	_	_	_	_	_	_	_	_	2	NWMN_0237
NWMN_0237	_	_	SNP:downstream_gene_variant,-,-,-,-,DISTANCE=92;	_	_	SNP:downstream_gene_variant,-,-,-,-,DISTANCE=92;	_	_	SNP:downstream_gene_variant,-,-,-,-,DISTANCE=92;	_	_	_	_	_	_	_	_	_	_	_	3	NWMN_0237
NWMN_0237	_	_	SNP:downstream_gene_variant,-,-,-,-,DISTANCE=94;	_	_	SNP:downstream_gene_variant,-,-,-,-,DISTANCE=94;	_	_	SNP:downstream_gene_variant,-,-,-,-,DISTANCE=94;	_	_	_	_	_	_	_	_	_	_	_	3	NWMN_0237
NWMN_0237	_	_	SNP:downstream_gene_variant,-,-,-,-,DISTANCE=99;	_	_	SNP:downstream_gene_variant,-,-,-,-,DISTANCE=99;	_	_	SNP:downstream_gene_variant,-,-,-,-,DISTANCE=99;	_	_	_	_	_	_	_	_	_	_	_	3	NWMN_0237
NWMN_0237	_	_	_	_	_	_	_	_	_	_	_	_	_	SNP:missense_variant,124,Ttt/Att,42,F/I,;	_	_	_	_	_	_	1	NWMN_0237
NWMN_0237	_	_	_	_	_	_	_	_	_	_	SNP:missense_variant,172,Ata/Gta,58,I/V,;	_	_	_	_	_	_	_	_	_	1	NWMN_0237
NWMN_0237	_	_	_	_	_	_	_	_	_	_	SNP:missense_variant,227,cAg/cGg,76,Q/R,;	_	_	_	_	_	_	_	_	_	1	NWMN_0237
NWMN_0237	_	SNP:missense_variant,242,aTa/aCa,81,I/T,;	_	_	_	_	_	_	_	_	_	_	_	_	_	_	_	_	_	_	1	NWMN_0237
NWMN_0237	_	SNP:missense_variant,265,Ata/Cta,89,I/L,;	_	_	_	_	_	_	_	_	_	_	_	_	_	_	_	_	_	_	1	NWMN_0237
NWMN_0237	_	_	_	_	_	_	_	_	SNP:missense_variant,26,aTt/aCt,9,I/T,;	_	SNP:missense_variant,26,aTt/aCt,9,I/T,;	_	_	_	_	_	_	_	_	_	2	NWMN_0237
NWMN_0237	_	SNP:missense_variant,381,atC/atG,127,I/M,;	_	_	_	_	_	_	_	_	_	_	_	_	_	_	_	_	_	_	1	NWMN_0237
NWMN_0237	_	SNP:missense_variant,478,Ttc/Ctc,160,F/L,;	_	_	_	_	_	_	_	_	_	_	_	_	_	_	_	_	_	_	1	NWMN_0237
NWMN_0237	_	_	SNP:missense_variant,505,Gca/Tca,169,A/S,;	SNP:missense_variant,505,Gca/Tca,169,A/S,;	_	_	_	_	SNP:missense_variant,505,Gca/Tca,169,A/S,;	_	SNP:missense_variant,505,Gca/Tca,169,A/S,;	_	_	_	_	_	SNP:missense_variant,505,Gca/Tca,169,A/S,;	_	_	_	5	NWMN_0237
NWMN_0237	_	_	SNP:missense_variant,524,aGa/aAa,175,R/K,;	SNP:missense_variant,524,aGa/aAa,175,R/K,;	_	SNP:missense_variant,524,aGa/aAa,175,R/K,;	_	_	SNP:missense_variant,524,aGa/aAa,175,R/K,;	_	SNP:missense_variant,524,aGa/aAa,175,R/K,;	_	_	_	_	_	SNP:missense_variant,524,aGa/aAa,175,R/K,;	_	_	_	6	NWMN_0237
NWMN_0237	_	_	SNP:missense_variant,544,Gtg/Atg,182,V/M,;	SNP:missense_variant,544,Gtg/Atg,182,V/M,;	_	SNP:missense_variant,544,Gtg/Atg,182,V/M,;	_	_	SNP:missense_variant,544,Gtg/Atg,182,V/M,;	_	SNP:missense_variant,544,Gtg/Atg,182,V/M,;	_	_	_	_	_	SNP:missense_variant,544,Gtg/Atg,182,V/M,;	_	_	_	6	NWMN_0237
NWMN_0237	_	_	SNP:missense_variant,571,Gtc/Atc,191,V/I,;	SNP:missense_variant,571,Gtc/Atc,191,V/I,;	_	SNP:missense_variant,571,Gtc/Atc,191,V/I,;	_	_	SNP:missense_variant,571,Gtc/Atc,191,V/I,;	_	SNP:missense_variant,571,Gtc/Atc,191,V/I,;	_	_	_	_	_	SNP:missense_variant,571,Gtc/Atc,191,V/I,;	_	_	_	6	NWMN_0237
NWMN_0237	_	_	SNP:missense_variant,579,atG/atT,193,M/I,;	SNP:missense_variant,579,atG/atT,193,M/I,;	_	SNP:missense_variant,579,atG/atT,193,M/I,;	_	_	SNP:missense_variant,579,atG/atT,193,M/I,;	_	SNP:missense_variant,579,atG/atT,193,M/I,;	_	_	_	_	_	SNP:missense_variant,579,atG/atT,193,M/I,;	_	_	_	6	NWMN_0237
NWMN_0237	_	_	SNP:missense_variant,588,atC/atG,196,I/M,;	SNP:missense_variant,588,atC/atG,196,I/M,;	_	SNP:missense_variant,588,atC/atG,196,I/M,;	_	_	SNP:missense_variant,588,atC/atG,196,I/M,;	_	SNP:missense_variant,588,atC/atG,196,I/M,;	_	_	_	_	_	SNP:missense_variant,588,atC/atG,196,I/M,;	_	_	_	6	NWMN_0237
NWMN_0237	_	_	SNP:missense_variant,589,Att/Ttt,197,I/F,;	SNP:missense_variant,589,Att/Ttt,197,I/F,;	_	SNP:missense_variant,589,Att/Ttt,197,I/F,;	_	_	SNP:missense_variant,589,Att/Ttt,197,I/F,;	_	SNP:missense_variant,589,Att/Ttt,197,I/F,;	_	_	_	_	_	SNP:missense_variant,589,Att/Ttt,197,I/F,;	_	_	_	6	NWMN_0237
NWMN_0237	_	_	SNP:missense_variant,591,atT/atG,197,I/M,;	SNP:missense_variant,591,atT/atG,197,I/M,;	_	SNP:missense_variant,591,atT/atG,197,I/M,;	_	_	SNP:missense_variant,591,atT/atG,197,I/M,;	_	SNP:missense_variant,591,atT/atG,197,I/M,;	_	_	_	_	_	SNP:missense_variant,591,atT/atG,197,I/M,;	_	_	_	6	NWMN_0237
NWMN_0237	_	_	SNP:missense_variant,592,Att/Gtt,198,I/V,;	SNP:missense_variant,592,Att/Gtt,198,I/V,;	_	SNP:missense_variant,592,Att/Gtt,198,I/V,;	_	_	SNP:missense_variant,592,Att/Gtt,198,I/V,;	_	SNP:missense_variant,592,Att/Gtt,198,I/V,;	_	_	_	_	_	SNP:missense_variant,592,Att/Gtt,198,I/V,;	_	_	_	6	NWMN_0237
NWMN_0237	_	_	SNP:missense_variant,601,Tgt/Ggt,201,C/G,;	SNP:missense_variant,601,Tgt/Ggt,201,C/G,;	_	SNP:missense_variant,601,Tgt/Ggt,201,C/G,;	_	_	SNP:missense_variant,601,Tgt/Ggt,201,C/G,;	_	SNP:missense_variant,601,Tgt/Ggt,201,C/G,;	_	_	_	_	_	SNP:missense_variant,601,Tgt/Ggt,201,C/G,;	_	_	_	6	NWMN_0237
NWMN_0237	_	_	SNP:missense_variant,604,Aca/Gca,202,T/A,;	SNP:missense_variant,604,Aca/Gca,202,T/A,;	_	SNP:missense_variant,604,Aca/Gca,202,T/A,;	_	_	SNP:missense_variant,604,Aca/Gca,202,T/A,;	_	SNP:missense_variant,604,Aca/Gca,202,T/A,;	_	_	_	_	_	SNP:missense_variant,604,Aca/Gca,202,T/A,;	_	_	_	6	NWMN_0237
NWMN_0237	_	_	_	_	_	_	_	_	SNP:missense_variant,61,Gca/Aca,21,A/T,;	_	SNP:missense_variant,61,Gca/Aca,21,A/T,;	_	_	_	_	_	_	_	_	_	2	NWMN_0237
NWMN_0237	_	_	_	_	_	_	_	_	SNP:missense_variant,62,gCa/gTa,21,A/V,;	_	SNP:missense_variant,62,gCa/gTa,21,A/V,;	_	_	_	_	_	_	_	_	_	2	NWMN_0237
NWMN_0237	_	_	_	_	_	_	_	_	SNP:missense_variant,73,Atg/Ttg,25,M/L,;	_	SNP:missense_variant,73,Atg/Ttg,25,M/L,;	_	_	_	_	_	_	_	_	_	2	NWMN_0237
NWMN_0237	_	_	SNP:stop_gained,603,tgT/tgA,201,C/*,;	SNP:stop_gained,603,tgT/tgA,201,C/*,;	_	SNP:stop_gained,603,tgT/tgA,201,C/*,;	_	_	SNP:stop_gained,603,tgT/tgA,201,C/*,;	_	SNP:stop_gained,603,tgT/tgA,201,C/*,;	_	_	_	_	_	SNP:stop_gained,603,tgT/tgA,201,C/*,;	_	_	_	6	NWMN_0237
NWMN_0237	_	_	_	_	_	_	_	_	SNP:upstream_gene_variant,-,-,-,-,DISTANCE=101;	_	SNP:upstream_gene_variant,-,-,-,-,DISTANCE=101;	_	_	_	_	_	_	_	_	_	2	NWMN_0237
NWMN_0237	_	_	_	_	_	_	_	_	SNP:upstream_gene_variant,-,-,-,-,DISTANCE=26;	_	SNP:upstream_gene_variant,-,-,-,-,DISTANCE=26;	_	_	_	_	_	_	_	_	_	2	NWMN_0237
NWMN_0237	_	_	_	_	_	_	_	_	SNP:upstream_gene_variant,-,-,-,-,DISTANCE=29;	_	SNP:upstream_gene_variant,-,-,-,-,DISTANCE=29;	_	_	_	_	_	_	_	_	_	2	NWMN_0237
NWMN_0237	_	_	_	_	_	_	_	_	SNP:upstream_gene_variant,-,-,-,-,DISTANCE=43;	_	SNP:upstream_gene_variant,-,-,-,-,DISTANCE=43;	_	_	_	_	_	_	_	_	_	2	NWMN_0237
NWMN_0237	_	_	_	_	_	_	_	_	SNP:upstream_gene_variant,-,-,-,-,DISTANCE=68;	_	SNP:upstream_gene_variant,-,-,-,-,DISTANCE=68;	_	_	_	_	_	_	_	_	_	2	NWMN_0237
NWMN_0237	_	_	_	_	_	_	_	_	SNP:upstream_gene_variant,-,-,-,-,DISTANCE=71;	_	SNP:upstream_gene_variant,-,-,-,-,DISTANCE=71;	_	_	_	_	_	_	_	_	_	2	NWMN_0237
NWMN_0237	_	_	_	_	_	_	_	_	SNP:upstream_gene_variant,-,-,-,-,DISTANCE=74;	_	SNP:upstream_gene_variant,-,-,-,-,DISTANCE=74;	_	_	_	_	_	_	_	_	_	2	NWMN_0237
NWMN_0237	_	_	_	_	_	_	_	_	SNP:upstream_gene_variant,-,-,-,-,DISTANCE=88;	_	SNP:upstream_gene_variant,-,-,-,-,DISTANCE=88;	_	_	_	_	_	_	_	_	_	2	NWMN_0237
NWMN_0237	_	_	_	_	_	_	_	_	SNP:upstream_gene_variant,-,-,-,-,DISTANCE=95;	_	SNP:upstream_gene_variant,-,-,-,-,DISTANCE=95;	_	_	_	_	_	_	_	_	_	2	NWMN_0237
NWMN_0237	_	_	_	_	_	_	_	_	SNP:upstream_gene_variant,-,-,-,-,DISTANCE=9;	_	SNP:upstream_gene_variant,-,-,-,-,DISTANCE=9;	_	_	_	_	_	_	_	_	_	2	NWMN_0237
NWMN_0238	_	_	_	_	_	_	_	_	_	Del:3_prime_UTR_variant,feature_truncation,501,-,-,-,;	Del:3_prime_UTR_variant,feature_truncation,501,-,-,-,;	_	_	_	_	_	_	_	_	_	2	NWMN_0238
NWMN_0238	_	_	_	_	_	_	_	_	_	_	_	_	Del:frameshift_variant,feature_truncation,122,-,41,-,;	_	_	_	_	_	_	_	1	NWMN_0238
NWMN_0238	_	_	_	_	_	_	_	_	_	_	_	_	Del:frameshift_variant,feature_truncation,124,-,42,-,;	_	_	_	_	_	_	_	1	NWMN_0238
NWMN_0238	_	_	_	_	_	_	_	_	_	_	_	_	Del:frameshift_variant,feature_truncation,135,-,45,-,;	_	_	_	_	_	_	_	1	NWMN_0238
NWMN_0238	_	_	_	_	_	_	_	_	Del:frameshift_variant,feature_truncation,321,-,107,-,;	_	_	_	_	_	_	_	_	_	_	_	1	NWMN_0238
NWMN_0238	_	_	_	_	_	Del:frameshift_variant,feature_truncation,337,-,113,-,;	_	_	_	_	_	_	_	_	_	_	_	_	_	_	1	NWMN_0238
NWMN_0238	_	_	_	_	_	_	_	_	_	Del:frameshift_variant,feature_truncation,448,-,150,-,;	_	_	_	_	_	_	_	_	_	_	1	NWMN_0238
NWMN_0238	_	_	_	_	Del:frameshift_variant,feature_truncation,451,-,151,-,;	_	_	_	_	_	_	_	_	_	_	_	_	_	_	_	1	NWMN_0238
NWMN_0238	_	_	_	_	Del:frameshift_variant,feature_truncation,486,-,162,-,;	_	_	_	_	_	_	_	_	_	_	_	_	_	_	_	1	NWMN_0238
NWMN_0238	_	_	_	_	_	_	_	_	_	_	Del:frameshift_variant,feature_truncation,88-89,-,30,-,;	_	_	_	_	_	_	_	_	_	1	NWMN_0238
NWMN_0238	_	_	_	_	_	_	Del:frameshift_variant,feature_truncation,93,-,31,-,;	_	_	_	_	_	_	_	_	_	_	_	_	_	1	NWMN_0238
NWMN_0238	_	_	_	_	Ins:frameshift_variant,feature_elongation,152-153,-,51,-,;	_	_	_	_	_	_	_	_	_	_	_	_	_	_	_	1	NWMN_0238
NWMN_0238	_	_	_	_	_	_	_	_	_	_	_	_	_	Ins:frameshift_variant,feature_elongation,336-337,-,112-113,-,;	_	Ins:frameshift_variant,feature_elongation,336-337,-,112-113,-,;	_	_	Ins:frameshift_variant,feature_elongation,336-337,-,112-113,-,;	_	3	NWMN_0238
NWMN_0238	_	_	_	_	Ins:frameshift_variant,feature_elongation,443-444,-,148,-,;	_	_	_	_	_	_	_	_	_	_	_	Ins:frameshift_variant,feature_elongation,443-444,-,148,-,;	_	_	_	2	NWMN_0238
NWMN_0238	_	_	_	_	Ins:frameshift_variant,feature_elongation,491-492,-,164,-,;	_	_	_	_	_	_	_	_	_	_	_	_	_	_	_	1	NWMN_0238
NWMN_0238	_	_	_	_	Ins:frameshift_variant,feature_elongation,495-496,-,165-166,-,;	_	_	_	_	_	_	_	_	_	_	_	_	_	_	_	1	NWMN_0238
NWMN_0238	_	_	_	_	SNP:downstream_gene_variant,-,-,-,-,DISTANCE=1;	_	_	_	_	_	_	_	_	_	_	_	_	_	_	_	1	NWMN_0238
NWMN_0238	_	_	_	_	SNP:downstream_gene_variant,-,-,-,-,DISTANCE=2;	_	_	_	_	_	_	_	_	_	_	_	_	_	_	_	1	NWMN_0238
NWMN_0238	_	_	_	_	_	_	_	_	_	SNP:downstream_gene_variant,-,-,-,-,DISTANCE=5;	SNP:downstream_gene_variant,-,-,-,-,DISTANCE=5;	_	_	_	_	_	_	_	_	_	2	NWMN_0238
NWMN_0238	_	_	_	_	_	_	_	_	_	SNP:missense_variant,107,aAt/aCt,36,N/T,;	_	_	_	_	_	_	_	_	_	_	1	NWMN_0238
NWMN_0238	_	_	_	_	_	_	_	_	_	SNP:missense_variant,116,gGt/gCt,39,G/A,;	_	_	_	_	_	_	_	_	_	_	1	NWMN_0238
NWMN_0238	_	_	_	_	_	_	_	_	_	SNP:missense_variant,127,Gtt/Att,43,V/I,;	_	_	_	_	_	_	_	_	_	_	1	NWMN_0238
NWMN_0238	_	_	_	_	_	_	_	_	_	_	_	_	_	_	_	_	_	_	SNP:missense_variant,130,Ttt/Gtt,44,F/V,;	_	1	NWMN_0238
NWMN_0238	SNP:missense_variant,25,Gaa/Caa,9,E/Q,;	_	_	_	_	SNP:missense_variant,25,Gaa/Caa,9,E/Q,;	_	_	SNP:missense_variant,25,Gaa/Caa,9,E/Q,;	SNP:missense_variant,25,Gaa/Caa,9,E/Q,;	SNP:missense_variant,25,Gaa/Caa,9,E/Q,;	_	_	_	SNP:missense_variant,25,Gaa/Caa,9,E/Q,;	_	_	_	_	_	6	NWMN_0238
NWMN_0238	SNP:missense_variant,30,atA/atG,10,I/M,;	_	_	_	_	SNP:missense_variant,30,atA/atG,10,I/M,;	_	_	SNP:missense_variant,30,atA/atG,10,I/M,;	SNP:missense_variant,30,atA/atG,10,I/M,;	SNP:missense_variant,30,atA/atG,10,I/M,;	_	_	_	SNP:missense_variant,30,atA/atG,10,I/M,;	_	_	_	_	_	6	NWMN_0238
NWMN_0238	_	_	_	_	_	_	_	_	_	_	SNP:missense_variant,321,gaT/gaA,107,D/E,;	_	_	_	_	_	_	_	_	_	1	NWMN_0238
NWMN_0238	_	_	_	_	SNP:missense_variant,327,aaA/aaT,109,K/N,;	SNP:missense_variant,327,aaA/aaT,109,K/N,;	SNP:missense_variant,327,aaA/aaT,109,K/N,;	_	_	SNP:missense_variant,327,aaA/aaT,109,K/N,;	_	_	SNP:missense_variant,327,aaA/aaT,109,K/N,;	SNP:missense_variant,327,aaA/aaT,109,K/N,;	SNP:missense_variant,327,aaA/aaT,109,K/N,;	SNP:missense_variant,327,aaA/aaT,109,K/N,;	SNP:missense_variant,327,aaA/aaT,109,K/N,;	_	SNP:missense_variant,327,aaA/aaT,109,K/N,;	_	10	NWMN_0238
NWMN_0238	_	_	_	_	_	_	_	_	_	SNP:missense_variant,337,Gta/Cta,113,V/L,;	_	_	_	_	_	_	_	_	_	_	1	NWMN_0238
NWMN_0238	_	_	_	_	_	_	_	_	_	SNP:missense_variant,358,Atg/Gtg,120,M/V,;	_	_	_	_	_	_	_	_	_	_	1	NWMN_0238
NWMN_0238	_	_	_	_	_	_	_	_	_	SNP:missense_variant,359,aTg/aCg,120,M/T,;	_	_	_	_	_	_	_	_	_	_	1	NWMN_0238
NWMN_0238	_	_	_	_	_	_	_	_	_	SNP:missense_variant,377,cCa/cAa,126,P/Q,;	_	_	_	_	_	_	_	_	_	_	1	NWMN_0238
NWMN_0238	SNP:missense_variant,37,Aag/Gag,13,K/E,;	_	_	_	_	SNP:missense_variant,37,Aag/Gag,13,K/E,;	_	_	SNP:missense_variant,37,Aag/Gag,13,K/E,;	SNP:missense_variant,37,Aag/Gag,13,K/E,;	SNP:missense_variant,37,Aag/Gag,13,K/E,;	_	_	SNP:missense_variant,37,Aag/Gag,13,K/E,;	SNP:missense_variant,37,Aag/Gag,13,K/E,;	_	_	_	_	_	7	NWMN_0238
NWMN_0238	_	_	_	_	_	_	_	_	_	SNP:missense_variant,381,atA/atG,127,I/M,;	_	_	_	_	_	_	_	_	_	_	1	NWMN_0238
NWMN_0238	_	_	_	_	_	_	_	_	_	_	SNP:missense_variant,385,Aaa/Caa,129,K/Q,;	_	_	_	_	_	_	_	_	_	1	NWMN_0238
NWMN_0238	_	_	_	_	_	_	_	_	_	SNP:missense_variant,386,aAa/aGa,129,K/R,;	SNP:missense_variant,386,aAa/aGa,129,K/R,;	_	_	_	_	_	_	_	_	_	2	NWMN_0238
NWMN_0238	_	_	_	_	_	_	_	_	_	_	SNP:missense_variant,387,aaA/aaT,129,K/N,;	_	_	_	_	_	_	_	_	_	1	NWMN_0238
NWMN_0238	_	_	_	_	_	_	_	_	_	SNP:missense_variant,391,Aat/Cat,131,N/H,;	_	_	_	_	_	_	_	_	_	_	1	NWMN_0238
NWMN_0238	_	_	_	_	_	_	_	_	_	SNP:missense_variant,418,Gtt/Att,140,V/I,;	_	_	_	_	_	_	_	_	_	_	1	NWMN_0238
NWMN_0238	_	_	_	_	_	_	_	_	_	_	SNP:missense_variant,421,Tta/Ata,141,L/I,;	_	_	_	_	_	_	_	_	_	1	NWMN_0238
NWMN_0238	_	_	_	_	_	_	_	_	_	SNP:missense_variant,431,aCg/aAg,144,T/K,;	_	_	_	_	_	_	_	_	_	_	1	NWMN_0238
NWMN_0238	_	_	_	_	_	_	_	_	_	_	SNP:missense_variant,431,aCg/aTg,144,T/M,;	_	_	_	_	_	_	_	_	_	1	NWMN_0238
NWMN_0238	_	_	_	_	_	_	_	_	_	SNP:missense_variant,440,gAa/gCa,147,E/A,;	_	_	_	_	_	_	_	_	_	_	1	NWMN_0238
NWMN_0238	_	_	_	_	_	_	_	_	_	SNP:missense_variant,441,gaA/gaC,147,E/D,;	_	_	_	_	_	_	_	_	_	_	1	NWMN_0238
NWMN_0238	_	_	_	_	SNP:missense_variant,444,atT/atG,148,I/M,;	_	_	_	_	_	SNP:missense_variant,444,atT/atG,148,I/M,;	_	_	_	_	_	_	_	_	_	2	NWMN_0238
NWMN_0238	_	_	_	_	_	_	_	_	_	_	SNP:missense_variant,445,Aat/Gat,149,N/D,;	_	_	_	_	_	_	_	_	_	1	NWMN_0238
NWMN_0238	_	_	_	_	_	_	_	_	_	_	SNP:missense_variant,447,aaT/aaA,149,N/K,;	_	_	_	_	_	_	_	_	_	1	NWMN_0238
NWMN_0238	_	_	_	_	SNP:missense_variant,447,aaT/aaG,149,N/K,;	_	_	_	_	_	_	_	_	_	_	_	_	_	_	_	1	NWMN_0238
NWMN_0238	_	_	_	_	_	_	_	_	_	_	SNP:missense_variant,448,Aaa/Gaa,150,K/E,;	_	_	_	_	_	_	_	_	_	1	NWMN_0238
NWMN_0238	_	_	_	_	_	_	_	_	_	SNP:missense_variant,449,aAa/aTa,150,K/I,;	_	_	_	_	_	_	_	_	_	_	1	NWMN_0238
NWMN_0238	_	_	_	_	_	_	_	_	_	SNP:missense_variant,452,gTt/gGt,151,V/G,;	_	_	_	_	_	_	_	_	_	_	1	NWMN_0238
NWMN_0238	_	_	_	_	SNP:missense_variant,454,Aaa/Caa,152,K/Q,;	_	_	_	_	_	_	_	_	_	_	_	_	_	_	_	1	NWMN_0238
NWMN_0238	_	_	_	_	SNP:missense_variant,455,aAa/aGa,152,K/R,;	_	_	_	_	_	_	_	_	_	_	_	_	_	_	_	1	NWMN_0238
NWMN_0238	_	_	_	_	_	_	_	_	_	SNP:missense_variant,457,Gaa/Aaa,153,E/K,;	_	_	_	_	_	_	_	_	_	_	1	NWMN_0238
NWMN_0238	_	_	_	_	SNP:missense_variant,460,Atc/Gtc,154,I/V,;	_	_	_	_	_	_	_	_	_	_	_	_	_	_	_	1	NWMN_0238
NWMN_0238	_	_	_	_	_	_	_	_	_	SNP:missense_variant,463,Gat/Aat,155,D/N,;	_	_	_	_	_	_	_	_	_	_	1	NWMN_0238
NWMN_0238	_	_	_	_	_	_	_	_	_	SNP:missense_variant,465,gaT/gaA,155,D/E,;	_	_	_	_	_	_	_	_	_	_	1	NWMN_0238
NWMN_0238	_	_	_	_	SNP:missense_variant,465,gaT/gaG,155,D/E,;	_	_	_	_	_	SNP:missense_variant,465,gaT/gaG,155,D/E,;	_	_	_	_	_	_	_	_	_	2	NWMN_0238
NWMN_0238	_	_	_	_	SNP:missense_variant,466,Caa/Aaa,156,Q/K,;	_	_	_	_	_	_	_	_	_	_	_	_	_	_	_	1	NWMN_0238
NWMN_0238	_	_	_	_	_	_	_	_	_	SNP:missense_variant,466,Caa/Gaa,156,Q/E,;	_	_	_	_	_	_	_	_	_	_	1	NWMN_0238
NWMN_0238	_	_	_	_	_	_	_	_	_	SNP:missense_variant,468,caA/caT,156,Q/H,;	_	_	_	_	_	_	_	_	_	_	1	NWMN_0238
NWMN_0238	_	_	_	_	_	_	_	_	_	_	SNP:missense_variant,472,Gtt/Att,158,V/I,;	_	_	_	_	_	_	_	_	_	1	NWMN_0238
NWMN_0238	_	_	_	_	SNP:missense_variant,480,gaG/gaC,160,E/D,;	_	_	_	_	_	_	_	_	_	_	_	_	_	_	_	1	NWMN_0238
NWMN_0238	_	_	_	_	SNP:missense_variant,488,gAa/gTa,163,E/V,;	_	_	_	_	_	_	_	_	_	_	_	_	_	_	_	1	NWMN_0238
NWMN_0238	_	_	_	_	SNP:missense_variant,493,Gaa/Aaa,165,E/K,;	_	_	_	_	_	_	_	_	_	_	_	_	_	_	_	1	NWMN_0238
NWMN_0238	_	_	_	_	SNP:missense_variant,494,gAa/gTa,165,E/V,;	_	_	_	_	_	_	_	_	_	_	_	_	_	_	_	1	NWMN_0238
NWMN_0238	_	_	_	_	_	SNP:missense_variant,5,aCt/aAt,2,T/N,;	_	_	_	SNP:missense_variant,5,aCt/aAt,2,T/N,;	_	_	_	_	_	_	_	_	_	_	2	NWMN_0238
NWMN_0238	SNP:missense_variant,5,aCt/aTt,2,T/I,;	_	_	_	_	_	_	_	SNP:missense_variant,5,aCt/aTt,2,T/I,;	_	SNP:missense_variant,5,aCt/aTt,2,T/I,;	_	_	_	SNP:missense_variant,5,aCt/aTt,2,T/I,;	_	_	_	_	_	4	NWMN_0238
NWMN_0238	_	_	_	_	_	_	_	_	_	SNP:missense_variant,81,gaC/gaG,27,D/E,;	_	_	_	_	_	_	_	_	_	_	1	NWMN_0238
NWMN_0238	SNP:missense_variant,82,Caa/Aaa,28,Q/K,;	_	_	_	_	_	_	_	SNP:missense_variant,82,Caa/Aaa,28,Q/K,;	_	SNP:missense_variant,82,Caa/Aaa,28,Q/K,;	_	_	_	SNP:missense_variant,82,Caa/Aaa,28,Q/K,;	_	_	_	_	_	4	NWMN_0238
NWMN_0238	_	_	_	_	_	_	_	_	_	SNP:stop_gained,422,tTa/tGa,141,L/*,;	_	_	_	_	_	_	_	_	_	_	1	NWMN_0238
NWMN_0238	SNP:upstream_gene_variant,-,-,-,-,DISTANCE=1;	_	_	_	_	_	_	_	SNP:upstream_gene_variant,-,-,-,-,DISTANCE=1;	_	SNP:upstream_gene_variant,-,-,-,-,DISTANCE=1;	_	_	_	SNP:upstream_gene_variant,-,-,-,-,DISTANCE=1;	_	_	_	_	_	4	NWMN_0238
NWMN_0239	_	_	_	_	_	_	_	_	Ins:coding_sequence_variant,feature_elongation,191-192,tgc/tgNTAc,64,-,;	_	_	_	_	_	_	_	_	_	_	_	1	NWMN_0239
NWMN_0239	_	_	_	_	_	_	_	_	Ins:frameshift_variant,feature_elongation,192-193,-,64-65,-,;	_	_	_	_	_	_	_	_	_	_	_	1	NWMN_0239
NWMN_0239	_	_	_	_	_	_	_	_	Ins:frameshift_variant,feature_elongation,203-204,-,68,-,;	_	_	_	_	_	_	_	_	_	_	_	1	NWMN_0239
NWMN_0239	_	_	_	_	_	_	_	_	Ins:frameshift_variant,feature_elongation,209-210,-,70,-,;	_	_	_	_	_	_	_	_	_	_	_	1	NWMN_0239
NWMN_0239	_	_	_	_	_	_	_	_	Ins:frameshift_variant,feature_elongation,210-211,-,70-71,-,;	_	_	_	_	_	_	_	_	_	_	_	1	NWMN_0239
NWMN_0239	_	_	_	_	_	_	_	_	Ins:frameshift_variant,feature_elongation,211-212,-,71,-,;	_	_	_	_	_	_	_	_	_	_	_	1	NWMN_0239
NWMN_0239	_	_	_	_	_	_	_	_	Ins:frameshift_variant,feature_elongation,212-213,-,71,-,;	_	_	_	_	_	_	_	_	_	_	_	1	NWMN_0239
NWMN_0239	_	_	_	_	_	_	_	_	Ins:frameshift_variant,feature_elongation,225-226,-,75-76,-,;	_	_	_	_	_	_	_	_	_	_	_	1	NWMN_0239
NWMN_0239	_	_	_	_	_	_	_	_	Ins:frameshift_variant,feature_elongation,226-227,-,76,-,;	_	_	_	_	_	_	_	_	_	_	_	1	NWMN_0239
NWMN_0239	_	_	_	_	_	_	_	_	Ins:frameshift_variant,feature_elongation,229-230,-,77,-,;	_	_	_	_	_	_	_	_	_	_	_	1	NWMN_0239
NWMN_0239	_	_	_	_	_	_	_	_	Ins:frameshift_variant,feature_elongation,232-233,-,78,-,;	_	_	_	_	_	_	_	_	_	_	_	1	NWMN_0239
NWMN_0239	_	_	_	_	_	_	_	_	Ins:frameshift_variant,feature_elongation,241-242,-,81,-,;	_	_	_	_	_	_	_	_	_	_	_	1	NWMN_0239
NWMN_0239	_	_	_	_	_	_	_	_	SNP:missense_variant,194,aAt/aGt,65,N/S,;	_	_	_	_	_	_	_	_	_	_	_	1	NWMN_0239
NWMN_0239	_	_	_	_	_	_	_	_	SNP:missense_variant,200,tCa/tTa,67,S/L,;	_	_	_	_	_	_	_	_	_	_	_	1	NWMN_0239
NWMN_0239	_	_	_	_	_	_	_	_	SNP:missense_variant,205,Gat/Aat,69,D/N,;	_	_	_	_	_	_	_	_	_	_	_	1	NWMN_0239
NWMN_0239	_	_	_	_	_	_	_	_	SNP:missense_variant,214,Aag/Cag,72,K/Q,;	_	_	_	_	_	_	_	_	_	_	_	1	NWMN_0239
NWMN_0239	_	_	_	_	_	_	_	_	SNP:missense_variant,221,tCa/tTa,74,S/L,;	_	_	_	_	_	_	_	_	_	_	_	1	NWMN_0239
NWMN_0239	_	_	_	_	_	_	_	_	SNP:missense_variant,227,tTt/tGt,76,F/C,;	_	_	_	_	_	_	_	_	_	_	_	1	NWMN_0239
NWMN_0239	_	_	_	_	_	_	_	_	SNP:missense_variant,231,aaA/aaT,77,K/N,;	_	_	_	_	_	_	_	_	_	_	_	1	NWMN_0239
NWMN_0239	_	_	_	_	_	_	_	_	SNP:missense_variant,233,gTt/gAt,78,V/D,;	_	_	_	_	_	_	_	_	_	_	_	1	NWMN_0239
NWMN_0239	_	_	_	_	_	_	_	_	SNP:missense_variant,239,cGa/cTa,80,R/L,;	_	_	_	_	_	_	_	_	_	_	_	1	NWMN_0239
NWMN_0239	_	_	_	_	_	_	_	_	SNP:missense_variant,242,aTg/aAg,81,M/K,;	_	_	_	_	_	_	_	_	_	_	_	1	NWMN_0239
NWMN_0239	_	_	_	_	_	_	_	_	SNP:missense_variant,243,atG/atA,81,M/I,;	_	_	_	_	_	_	_	_	_	_	_	1	NWMN_0239
NWMN_0239	_	_	_	_	_	_	_	_	SNP:missense_variant,250,Gag/Aag,84,E/K,;	_	_	_	_	_	_	_	_	_	_	_	1	NWMN_0239
NWMN_0239	_	_	_	_	_	_	_	_	SNP:missense_variant,261,gaA/gaT,87,E/D,;	_	_	_	_	_	_	_	_	_	_	_	1	NWMN_0239
NWMN_0239	_	_	_	_	_	_	_	_	SNP:missense_variant,262,Act/Tct,88,T/S,;	_	_	_	_	_	_	_	_	_	_	_	1	NWMN_0239
NWMN_0239	_	_	_	_	_	_	_	_	SNP:missense_variant,263,aCt/aTt,88,T/I,;	_	_	_	_	_	_	_	_	_	_	_	1	NWMN_0239
NWMN_0239	_	_	_	_	_	_	_	_	_	_	_	_	_	_	_	SNP:missense_variant,333,aaT/aaA,111,N/K,;	_	_	_	_	1	NWMN_0239
NWMN_0239	_	_	_	_	_	_	_	_	_	SNP:missense_variant,37,Aaa/Gaa,13,K/E,;	SNP:missense_variant,37,Aaa/Gaa,13,K/E,;	_	_	_	_	_	_	_	_	_	2	NWMN_0239
NWMN_0239	_	_	_	_	_	_	_	_	_	SNP:missense_variant,47,aGt/aAt,16,S/N,;	SNP:missense_variant,47,aGt/aAt,16,S/N,;	_	_	_	_	_	_	_	_	_	2	NWMN_0239
NWMN_0239	_	_	_	_	_	_	_	_	_	SNP:missense_variant,5,aCt/aAt,2,T/N,;	SNP:missense_variant,5,aCt/aAt,2,T/N,;	_	_	_	_	_	_	_	_	_	2	NWMN_0239
NWMN_0240	_	_	_	_	_	_	Del:frameshift_variant,feature_truncation,209,-,70,-,;	_	Del:frameshift_variant,feature_truncation,209,-,70,-,;	_	_	_	Del:frameshift_variant,feature_truncation,209,-,70,-,;	_	_	_	Del:frameshift_variant,feature_truncation,209,-,70,-,;	_	_	_	4	NWMN_0240
NWMN_0240	_	_	_	_	_	_	Del:frameshift_variant,feature_truncation,217,-,73,-,;	_	Del:frameshift_variant,feature_truncation,217,-,73,-,;	_	_	_	Del:frameshift_variant,feature_truncation,217,-,73,-,;	_	_	_	Del:frameshift_variant,feature_truncation,217,-,73,-,;	_	_	_	4	NWMN_0240
NWMN_0240	_	_	_	_	_	_	_	_	Del:frameshift_variant,feature_truncation,324,-,108,-,;	_	_	_	_	_	_	_	_	_	_	_	1	NWMN_0240
NWMN_0240	_	_	_	_	_	_	_	Del:frameshift_variant,feature_truncation,333,-,111,-,;	_	_	_	_	_	_	_	_	_	_	_	_	1	NWMN_0240
NWMN_0240	_	_	_	_	_	_	_	_	_	_	_	_	_	_	_	_	Del:frameshift_variant,feature_truncation,336,-,112,-,;	_	_	_	1	NWMN_0240
NWMN_0240	_	_	_	_	_	_	Ins:frameshift_variant,feature_elongation,200-201,-,67,-,;	_	Ins:frameshift_variant,feature_elongation,200-201,-,67,-,;	_	_	_	Ins:frameshift_variant,feature_elongation,200-201,-,67,-,;	_	_	_	Ins:frameshift_variant,feature_elongation,200-201,-,67,-,;	_	_	_	4	NWMN_0240
NWMN_0240	_	_	_	_	_	_	_	_	Ins:frameshift_variant,feature_elongation,330-331,-,110-111,-,;	_	_	_	_	_	_	_	_	_	_	_	1	NWMN_0240
NWMN_0240	_	_	_	_	_	_	_	_	_	_	_	_	Ins:inframe_insertion,coding_sequence_variant,309-310,-/TTTACAAGN,103-104,-,;	_	_	_	_	_	_	_	1	NWMN_0240
NWMN_0240	_	_	_	_	_	_	SNP:missense_variant,149,gAt/gGt,50,D/G,;	_	SNP:missense_variant,149,gAt/gGt,50,D/G,;	_	_	_	SNP:missense_variant,149,gAt/gGt,50,D/G,;	_	_	_	SNP:missense_variant,149,gAt/gGt,50,D/G,;	_	_	_	4	NWMN_0240
NWMN_0240	_	_	_	_	_	_	SNP:missense_variant,172,Tca/Aca,58,S/T,;	_	SNP:missense_variant,172,Tca/Aca,58,S/T,;	_	_	_	SNP:missense_variant,172,Tca/Aca,58,S/T,;	_	_	_	SNP:missense_variant,172,Tca/Aca,58,S/T,;	_	_	_	4	NWMN_0240
NWMN_0240	_	_	_	_	_	_	SNP:missense_variant,175,Gac/Tac,59,D/Y,;	_	SNP:missense_variant,175,Gac/Tac,59,D/Y,;	_	_	_	SNP:missense_variant,175,Gac/Tac,59,D/Y,;	_	_	_	SNP:missense_variant,175,Gac/Tac,59,D/Y,;	_	_	_	4	NWMN_0240
NWMN_0240	_	_	_	_	_	_	SNP:missense_variant,185,aAa/aGa,62,K/R,;	_	SNP:missense_variant,185,aAa/aGa,62,K/R,;	_	_	_	SNP:missense_variant,185,aAa/aGa,62,K/R,;	_	_	_	SNP:missense_variant,185,aAa/aGa,62,K/R,;	_	_	_	4	NWMN_0240
NWMN_0240	_	_	_	_	_	_	SNP:missense_variant,189,gaT/gaG,63,D/E,;	_	SNP:missense_variant,189,gaT/gaG,63,D/E,;	_	_	_	SNP:missense_variant,189,gaT/gaG,63,D/E,;	_	_	_	SNP:missense_variant,189,gaT/gaG,63,D/E,;	_	_	_	4	NWMN_0240
NWMN_0240	_	_	_	_	_	_	SNP:missense_variant,191,tGc/tAc,64,C/Y,;	_	SNP:missense_variant,191,tGc/tAc,64,C/Y,;	_	_	_	SNP:missense_variant,191,tGc/tAc,64,C/Y,;	_	_	_	SNP:missense_variant,191,tGc/tAc,64,C/Y,;	_	_	_	4	NWMN_0240
NWMN_0240	_	_	_	_	_	_	SNP:missense_variant,205,Gat/Aat,69,D/N,;	_	SNP:missense_variant,205,Gat/Aat,69,D/N,;	_	_	_	SNP:missense_variant,205,Gat/Aat,69,D/N,;	_	_	_	SNP:missense_variant,205,Gat/Aat,69,D/N,;	_	_	_	4	NWMN_0240
NWMN_0240	_	_	_	_	_	_	SNP:missense_variant,206,gAt/gGt,69,D/G,;	_	SNP:missense_variant,206,gAt/gGt,69,D/G,;	_	_	_	SNP:missense_variant,206,gAt/gGt,69,D/G,;	_	_	_	SNP:missense_variant,206,gAt/gGt,69,D/G,;	_	_	_	4	NWMN_0240
NWMN_0240	_	_	_	_	_	_	SNP:missense_variant,215,aAg/aTg,72,K/M,;	_	SNP:missense_variant,215,aAg/aTg,72,K/M,;	_	_	_	SNP:missense_variant,215,aAg/aTg,72,K/M,;	_	_	_	SNP:missense_variant,215,aAg/aTg,72,K/M,;	_	_	_	4	NWMN_0240
NWMN_0240	_	_	_	_	_	_	SNP:missense_variant,221,tCa/tTa,74,S/L,;	_	SNP:missense_variant,221,tCa/tTa,74,S/L,;	_	_	_	SNP:missense_variant,221,tCa/tTa,74,S/L,;	_	_	_	SNP:missense_variant,221,tCa/tTa,74,S/L,;	_	_	_	4	NWMN_0240
NWMN_0240	_	_	_	_	_	_	SNP:missense_variant,226,Ttt/Att,76,F/I,;	_	SNP:missense_variant,226,Ttt/Att,76,F/I,;	_	_	_	SNP:missense_variant,226,Ttt/Att,76,F/I,;	_	_	_	SNP:missense_variant,226,Ttt/Att,76,F/I,;	_	_	_	4	NWMN_0240
NWMN_0240	_	_	_	_	_	_	SNP:missense_variant,227,tTt/tCt,76,F/S,;	_	SNP:missense_variant,227,tTt/tCt,76,F/S,;	_	_	_	SNP:missense_variant,227,tTt/tCt,76,F/S,;	_	_	_	SNP:missense_variant,227,tTt/tCt,76,F/S,;	_	_	_	4	NWMN_0240
NWMN_0240	_	_	_	_	_	_	SNP:missense_variant,228,ttT/ttG,76,F/L,;	_	SNP:missense_variant,228,ttT/ttG,76,F/L,;	_	_	_	SNP:missense_variant,228,ttT/ttG,76,F/L,;	_	_	_	SNP:missense_variant,228,ttT/ttG,76,F/L,;	_	_	_	4	NWMN_0240
NWMN_0240	_	_	_	_	_	_	SNP:missense_variant,229,Aaa/Gaa,77,K/E,;	_	SNP:missense_variant,229,Aaa/Gaa,77,K/E,;	_	_	_	SNP:missense_variant,229,Aaa/Gaa,77,K/E,;	_	_	_	SNP:missense_variant,229,Aaa/Gaa,77,K/E,;	_	_	_	4	NWMN_0240
NWMN_0240	_	_	_	_	_	_	SNP:missense_variant,231,aaA/aaT,77,K/N,;	_	SNP:missense_variant,231,aaA/aaT,77,K/N,;	_	_	_	SNP:missense_variant,231,aaA/aaT,77,K/N,;	_	_	_	SNP:missense_variant,231,aaA/aaT,77,K/N,;	_	_	_	4	NWMN_0240
NWMN_0240	_	_	_	_	_	_	SNP:missense_variant,232,Gtt/Ttt,78,V/F,;	_	SNP:missense_variant,232,Gtt/Ttt,78,V/F,;	_	_	_	SNP:missense_variant,232,Gtt/Ttt,78,V/F,;	_	_	_	SNP:missense_variant,232,Gtt/Ttt,78,V/F,;	_	_	_	4	NWMN_0240
NWMN_0240	_	_	_	_	_	_	SNP:missense_variant,241,Atg/Ttg,81,M/L,;	_	SNP:missense_variant,241,Atg/Ttg,81,M/L,;	_	_	_	SNP:missense_variant,241,Atg/Ttg,81,M/L,;	_	_	_	SNP:missense_variant,241,Atg/Ttg,81,M/L,;	_	_	_	4	NWMN_0240
NWMN_0240	_	_	_	_	_	_	SNP:missense_variant,247,Gat/Aat,83,D/N,;	_	SNP:missense_variant,247,Gat/Aat,83,D/N,;	_	_	_	SNP:missense_variant,247,Gat/Aat,83,D/N,;	_	_	_	SNP:missense_variant,247,Gat/Aat,83,D/N,;	_	_	_	4	NWMN_0240
NWMN_0240	_	_	_	_	_	_	SNP:missense_variant,249,gaT/gaG,83,D/E,;	_	SNP:missense_variant,249,gaT/gaG,83,D/E,;	_	_	_	SNP:missense_variant,249,gaT/gaG,83,D/E,;	_	_	_	SNP:missense_variant,249,gaT/gaG,83,D/E,;	_	_	_	4	NWMN_0240
NWMN_0240	_	_	_	_	_	_	SNP:missense_variant,250,Gag/Aag,84,E/K,;	_	SNP:missense_variant,250,Gag/Aag,84,E/K,;	_	_	_	SNP:missense_variant,250,Gag/Aag,84,E/K,;	_	_	_	SNP:missense_variant,250,Gag/Aag,84,E/K,;	_	_	_	4	NWMN_0240
NWMN_0240	_	_	_	_	_	_	SNP:missense_variant,259,Gaa/Aaa,87,E/K,;	_	SNP:missense_variant,259,Gaa/Aaa,87,E/K,;	_	_	_	SNP:missense_variant,259,Gaa/Aaa,87,E/K,;	_	_	_	SNP:missense_variant,259,Gaa/Aaa,87,E/K,;	_	_	_	4	NWMN_0240
NWMN_0240	_	_	_	_	_	_	SNP:missense_variant,261,gaA/gaC,87,E/D,;	_	SNP:missense_variant,261,gaA/gaC,87,E/D,;	_	_	_	SNP:missense_variant,261,gaA/gaC,87,E/D,;	_	_	_	SNP:missense_variant,261,gaA/gaC,87,E/D,;	_	_	_	4	NWMN_0240
NWMN_0240	_	_	_	_	_	_	SNP:missense_variant,262,Act/Gct,88,T/A,;	_	SNP:missense_variant,262,Act/Gct,88,T/A,;	_	_	_	SNP:missense_variant,262,Act/Gct,88,T/A,;	_	_	_	SNP:missense_variant,262,Act/Gct,88,T/A,;	_	_	_	4	NWMN_0240
NWMN_0240	_	_	_	_	_	_	SNP:missense_variant,278,gGg/gAg,93,G/E,;	_	SNP:missense_variant,278,gGg/gAg,93,G/E,;	_	_	_	SNP:missense_variant,278,gGg/gAg,93,G/E,;	_	_	_	SNP:missense_variant,278,gGg/gAg,93,G/E,;	_	_	_	4	NWMN_0240
NWMN_0240	_	_	SNP:missense_variant,321,gaT/gaG,107,D/E,;	_	_	_	SNP:missense_variant,321,gaT/gaG,107,D/E,;	SNP:missense_variant,321,gaT/gaG,107,D/E,;	_	_	_	_	_	_	_	_	SNP:missense_variant,321,gaT/gaG,107,D/E,;	SNP:missense_variant,321,gaT/gaG,107,D/E,;	SNP:missense_variant,321,gaT/gaG,107,D/E,;	_	6	NWMN_0240
NWMN_0240	_	_	_	_	_	_	_	SNP:missense_variant,334,Gta/Ata,112,V/I,;	_	_	_	_	_	_	_	_	_	_	_	_	1	NWMN_0240
NWMN_0240	_	_	_	_	_	_	_	SNP:stop_gained,300,tgC/tgA,100,C/*,;	_	_	_	_	_	_	_	_	_	_	_	_	1	NWMN_0240
NWMN_0241	_	_	_	_	_	_	_	_	_	_	_	Del:frameshift_variant,feature_truncation,251,-,84,-,;	_	_	_	_	_	_	_	_	1	NWMN_0241
NWMN_0241	_	_	_	_	_	_	_	_	_	_	_	_	_	Del:frameshift_variant,feature_truncation,320,-,107,-,;	_	_	_	_	_	_	1	NWMN_0241
NWMN_0241	_	_	_	_	_	_	_	Del:frameshift_variant,feature_truncation,330,-,110,-,;	_	_	_	_	_	_	_	_	_	_	_	_	1	NWMN_0241
NWMN_0241	_	_	_	_	_	_	_	_	_	_	_	_	_	_	_	_	_	_	Del:frameshift_variant,feature_truncation,351,-,117,-,;	Del:frameshift_variant,feature_truncation,351,-,117,-,;	2	NWMN_0241
NWMN_0241	_	_	_	_	_	_	_	_	_	_	_	_	_	Ins:frameshift_variant,feature_elongation,123-124,-,41-42,-,;	_	_	_	_	_	_	1	NWMN_0241
NWMN_0241	Ins:frameshift_variant,feature_elongation,227-228,-,76,-,;	_	_	_	_	_	_	_	_	_	_	_	_	_	_	_	_	_	_	_	1	NWMN_0241
NWMN_0241	Ins:frameshift_variant,feature_elongation,228-229,-,76-77,-,;	_	_	_	_	_	_	_	_	_	_	_	_	_	_	_	_	_	_	_	1	NWMN_0241
NWMN_0241	Ins:frameshift_variant,feature_elongation,229-230,-,77,-,;	_	_	_	_	_	_	_	_	_	_	_	_	_	_	_	_	_	_	_	1	NWMN_0241
NWMN_0241	Ins:frameshift_variant,feature_elongation,231-232,-,77-78,-,;	_	_	_	_	_	_	_	_	_	_	_	_	_	_	_	_	_	_	_	1	NWMN_0241
NWMN_0241	Ins:frameshift_variant,feature_elongation,232-233,-,78,-,;	_	_	_	_	_	_	_	_	_	_	_	_	_	_	_	_	_	_	_	1	NWMN_0241
NWMN_0241	Ins:frameshift_variant,feature_elongation,237-238,-,79-80,-,;	_	_	_	_	_	_	_	_	_	_	_	_	_	_	_	_	_	_	_	1	NWMN_0241
NWMN_0241	Ins:frameshift_variant,feature_elongation,238-239,-,80,-,;	_	_	_	_	_	_	_	_	_	_	_	_	_	_	_	_	_	_	_	1	NWMN_0241
NWMN_0241	Ins:frameshift_variant,feature_elongation,244-245,-,82,-,;	_	_	_	_	_	_	_	_	_	_	_	_	_	_	_	_	_	_	_	1	NWMN_0241
NWMN_0241	Ins:frameshift_variant,feature_elongation,245-246,-,82,-,;	_	_	_	_	_	_	_	_	_	_	_	_	_	_	_	_	_	_	_	1	NWMN_0241
NWMN_0241	Ins:missense_variant,feature_elongation,242-243,ttg/ttATGGACTCAg,81,L/LWTQ,;	_	_	_	_	_	_	_	_	_	_	_	_	_	_	_	_	_	_	_	1	NWMN_0241
NWMN_0241	Ins:missense_variant,feature_elongation,247-248,gag/gAATTATATAag,83,E/ELYK,;	_	_	_	_	_	_	_	_	_	_	_	_	_	_	_	_	_	_	_	1	NWMN_0241
NWMN_0241	Ins:missense_variant,feature_elongation,253-254,tta/tTTGATAAACta,85,L/FDKL,;	_	_	_	_	_	_	_	_	_	_	_	_	_	_	_	_	_	_	_	1	NWMN_0241
NWMN_0241	_	_	_	_	_	_	_	_	_	_	_	_	_	_	SNP:downstream_gene_variant,-,-,-,-,DISTANCE=1;	_	_	_	_	_	1	NWMN_0241
NWMN_0241	_	_	_	_	_	_	_	_	_	_	_	_	_	_	SNP:downstream_gene_variant,-,-,-,-,DISTANCE=4;	_	_	_	_	_	1	NWMN_0241
NWMN_0241	_	_	_	_	_	_	_	_	_	_	_	_	_	_	_	_	SNP:downstream_gene_variant,-,-,-,-,DISTANCE=5;	_	_	_	1	NWMN_0241
NWMN_0241	_	_	SNP:missense_variant,148,Ggt/Agt,50,G/S,;	_	_	_	_	_	_	_	_	_	_	_	_	_	_	_	_	_	1	NWMN_0241
NWMN_0241	_	_	_	_	_	_	_	_	_	_	_	_	SNP:missense_variant,199,Tct/Cct,67,S/P,;	_	_	_	_	_	_	_	1	NWMN_0241
NWMN_0241	SNP:missense_variant,250,Gaa/Caa,84,E/Q,;	_	_	_	_	_	_	_	_	_	_	_	_	_	_	_	_	_	_	_	1	NWMN_0241
NWMN_0241	_	_	_	_	_	_	_	_	_	_	_	_	_	_	SNP:missense_variant,259,Gat/Aat,87,D/N,;	_	_	_	_	_	1	NWMN_0241
NWMN_0241	_	_	_	_	_	_	_	_	_	_	_	_	_	_	SNP:missense_variant,262,Tta/Ata,88,L/I,;	_	_	_	_	_	1	NWMN_0241
NWMN_0241	_	_	_	_	_	_	_	_	_	_	_	_	_	_	SNP:missense_variant,281,cTt/cAt,94,L/H,;	_	_	_	_	_	1	NWMN_0241
NWMN_0241	_	_	_	_	_	_	_	_	_	_	_	_	_	_	SNP:missense_variant,317,aGc/aAc,106,S/N,;	_	_	_	_	_	1	NWMN_0241
NWMN_0241	_	_	_	_	_	_	_	SNP:missense_variant,318,agC/agA,106,S/R,;	SNP:missense_variant,318,agC/agA,106,S/R,;	_	_	_	_	SNP:missense_variant,318,agC/agA,106,S/R,;	SNP:missense_variant,318,agC/agA,106,S/R,;	_	_	_	_	SNP:missense_variant,318,agC/agA,106,S/R,;	5	NWMN_0241
NWMN_0241	_	_	_	_	_	_	_	_	_	_	_	_	_	_	SNP:missense_variant,325,Aaa/Gaa,109,K/E,;	_	_	_	_	_	1	NWMN_0241
NWMN_0241	_	_	_	_	_	_	_	_	_	_	_	_	_	_	_	SNP:missense_variant,370,Ttt/Ctt,124,F/L,;	_	_	_	_	1	NWMN_0241
NWMN_0241	_	_	_	_	_	_	SNP:missense_variant,451,Att/Gtt,151,I/V,;	SNP:missense_variant,451,Att/Gtt,151,I/V,;	_	_	_	_	_	_	SNP:missense_variant,451,Att/Gtt,151,I/V,;	_	_	_	SNP:missense_variant,451,Att/Gtt,151,I/V,;	_	4	NWMN_0241
NWMN_0241	_	_	_	_	_	_	SNP:missense_variant,457,Gaa/Caa,153,E/Q,;	_	_	_	_	_	_	_	_	_	_	_	_	_	1	NWMN_0241
NWMN_0241	_	_	_	_	_	_	_	_	_	_	_	_	_	_	SNP:missense_variant,465,gaT/gaA,155,D/E,;	_	_	_	_	_	1	NWMN_0241
NWMN_0241	_	_	_	_	_	_	_	_	_	_	_	_	_	_	SNP:missense_variant,486,gaT/gaA,162,D/E,;	_	_	_	_	_	1	NWMN_0241
NWMN_0241	_	_	_	_	_	_	_	_	_	_	_	_	_	_	SNP:missense_variant,497,aTa/aAa,166,I/K,;	_	_	_	_	_	1	NWMN_0241
NWMN_0242	Del:frameshift_variant,feature_truncation,120,-,40,-,;	_	_	_	_	_	_	_	_	_	_	_	_	_	_	_	_	_	_	_	1	NWMN_0242
NWMN_0242	_	_	_	_	_	_	_	Del:frameshift_variant,feature_truncation,186-187,-,62-63,-,;	_	_	_	_	_	_	_	_	_	_	_	_	1	NWMN_0242
NWMN_0242	_	_	_	_	_	_	_	Del:frameshift_variant,feature_truncation,189,-,63,-,;	_	_	_	_	_	_	_	_	_	_	_	_	1	NWMN_0242
NWMN_0242	_	_	_	_	_	_	_	Del:frameshift_variant,feature_truncation,206,-,69,-,;	_	_	_	_	_	_	_	_	_	_	_	_	1	NWMN_0242
NWMN_0242	_	_	_	_	_	_	_	Del:frameshift_variant,feature_truncation,214,-,72,-,;	_	_	_	_	_	_	_	_	_	_	_	_	1	NWMN_0242
NWMN_0242	_	_	_	_	_	_	_	Del:frameshift_variant,feature_truncation,223,-,75,-,;	_	_	_	_	_	_	_	_	_	_	_	_	1	NWMN_0242
NWMN_0242	_	_	_	_	_	_	_	_	_	_	_	_	_	_	_	_	_	_	Del:frameshift_variant,feature_truncation,240,-,80,-,;	_	1	NWMN_0242
NWMN_0242	Del:frameshift_variant,feature_truncation,80,-,27,-,;	_	_	_	_	_	_	_	_	_	_	_	_	_	_	_	_	_	_	_	1	NWMN_0242
NWMN_0242	_	_	_	_	_	_	_	_	_	_	_	_	_	Del:frameshift_variant,feature_truncation,96,-,32,-,;	_	_	_	_	_	_	1	NWMN_0242
NWMN_0242	_	_	_	_	_	_	_	Ins:frameshift_variant,feature_elongation,200-201,-,67,-,;	_	_	_	_	_	_	_	_	_	_	_	_	1	NWMN_0242
NWMN_0242	_	_	_	_	_	_	_	_	_	_	_	_	_	Ins:frameshift_variant,feature_elongation,216-217,-,72-73,-,;	_	_	_	_	_	_	1	NWMN_0242
NWMN_0242	_	_	_	_	_	_	_	Ins:frameshift_variant,feature_elongation,216-217,-,72-73,-,;	_	_	_	_	_	_	_	_	_	_	_	_	1	NWMN_0242
NWMN_0242	_	_	_	_	_	_	_	Ins:frameshift_variant,feature_elongation,227-228,-,76,-,;	_	_	_	_	_	_	_	_	_	_	_	_	1	NWMN_0242
NWMN_0242	_	_	_	_	_	_	_	_	_	_	_	_	_	_	_	_	_	_	Ins:frameshift_variant,feature_elongation,237-238,-,79-80,-,;	_	1	NWMN_0242
NWMN_0242	_	_	_	_	_	_	_	_	_	Ins:frameshift_variant,feature_elongation,84-85,-,28-29,-,;	_	_	_	_	_	_	_	_	_	_	1	NWMN_0242
NWMN_0242	_	_	_	_	_	_	_	Ins:missense_variant,feature_elongation,173-174,acc/acGAGc,58,T/TS,;	_	_	_	_	_	_	_	_	_	_	_	_	1	NWMN_0242
NWMN_0242	_	_	_	_	_	_	_	SNP:missense_variant,106,Gat/Aat,36,D/N,;	_	_	_	_	_	_	_	_	_	_	_	_	1	NWMN_0242
NWMN_0242	_	_	_	_	_	_	_	SNP:missense_variant,111,gaT/gaA,37,D/E,;	_	_	_	_	_	_	_	_	_	_	_	_	1	NWMN_0242
NWMN_0242	_	_	_	_	_	_	_	SNP:missense_variant,112,Gga/Aga,38,G/R,;	_	_	_	_	_	_	_	_	_	_	_	_	1	NWMN_0242
NWMN_0242	_	_	_	_	_	_	_	_	_	_	_	_	_	_	_	_	_	_	SNP:missense_variant,113,gGa/gAa,38,G/E,;	_	1	NWMN_0242
NWMN_0242	_	_	_	_	_	_	_	SNP:missense_variant,115,Gga/Aga,39,G/R,;	_	_	_	_	_	_	_	_	_	_	_	_	1	NWMN_0242
NWMN_0242	_	_	_	_	_	_	_	_	_	_	_	_	_	_	_	_	_	_	SNP:missense_variant,127,Ttc/Gtc,43,F/V,;	_	1	NWMN_0242
NWMN_0242	_	_	_	_	_	_	_	SNP:missense_variant,131,tTt/tAt,44,F/Y,;	_	_	_	_	_	_	_	_	_	_	_	_	1	NWMN_0242
NWMN_0242	_	_	_	_	_	_	_	SNP:missense_variant,142,Aaa/Gaa,48,K/E,;	_	_	_	_	_	_	_	_	_	_	_	_	1	NWMN_0242
NWMN_0242	_	_	_	_	_	_	_	SNP:missense_variant,148,Gga/Aga,50,G/R,;	_	_	_	_	_	_	_	_	_	_	_	_	1	NWMN_0242
NWMN_0242	_	_	_	_	_	_	_	SNP:missense_variant,156,gaA/gaT,52,E/D,;	_	_	_	_	_	_	SNP:missense_variant,156,gaA/gaT,52,E/D,;	_	_	SNP:missense_variant,156,gaA/gaT,52,E/D,;	SNP:missense_variant,156,gaA/gaT,52,E/D,;	_	4	NWMN_0242
NWMN_0242	_	_	_	_	_	_	_	SNP:missense_variant,159,gaT/gaA,53,D/E,;	_	_	_	_	_	_	_	_	_	_	SNP:missense_variant,159,gaT/gaA,53,D/E,;	_	2	NWMN_0242
NWMN_0242	_	_	_	_	_	_	_	SNP:missense_variant,163,Aat/Tat,55,N/Y,;	_	_	_	_	_	_	_	_	_	_	_	_	1	NWMN_0242
NWMN_0242	_	_	_	_	_	_	_	SNP:missense_variant,164,aAt/aTt,55,N/I,;	_	_	_	_	_	_	_	_	_	_	_	_	1	NWMN_0242
NWMN_0242	_	_	_	_	_	_	_	_	_	_	_	_	_	_	_	_	_	_	SNP:missense_variant,175,Gat/Tat,59,D/Y,;	_	1	NWMN_0242
NWMN_0242	_	_	_	_	_	_	_	SNP:missense_variant,176,gAt/gTt,59,D/V,;	_	_	_	_	_	_	_	_	_	_	_	_	1	NWMN_0242
NWMN_0242	_	_	_	_	_	_	_	SNP:missense_variant,177,gaT/gaG,59,D/E,;	_	_	_	_	_	_	_	_	_	_	_	_	1	NWMN_0242
NWMN_0242	_	_	_	_	_	_	_	SNP:missense_variant,178,Ata/Tta,60,I/L,;	_	_	_	_	_	_	_	_	_	_	_	_	1	NWMN_0242
NWMN_0242	_	_	_	_	_	_	_	SNP:missense_variant,181,Cct/Act,61,P/T,;	_	_	_	_	_	_	_	_	_	_	_	_	1	NWMN_0242
NWMN_0242	_	_	_	_	_	_	_	SNP:missense_variant,182,cCt/cAt,61,P/H,;	_	_	_	_	_	_	_	_	_	_	_	_	1	NWMN_0242
NWMN_0242	_	_	_	_	_	_	_	_	_	_	_	_	_	_	_	_	_	_	SNP:missense_variant,185,aAg/aGg,62,K/R,;	_	1	NWMN_0242
NWMN_0242	_	_	_	_	_	_	_	SNP:missense_variant,196,Gtt/Att,66,V/I,;	_	_	_	_	_	_	SNP:missense_variant,196,Gtt/Att,66,V/I,;	_	_	SNP:missense_variant,196,Gtt/Att,66,V/I,;	_	_	3	NWMN_0242
NWMN_0242	_	_	_	_	_	_	_	SNP:missense_variant,203,gTg/gAg,68,V/E,;	_	_	_	_	_	_	_	_	_	_	SNP:missense_variant,203,gTg/gAg,68,V/E,;	_	2	NWMN_0242
NWMN_0242	_	_	_	_	_	_	_	_	_	_	_	_	_	_	_	_	_	_	SNP:missense_variant,205,Caa/Aaa,69,Q/K,;	_	1	NWMN_0242
NWMN_0242	_	_	_	_	_	_	_	SNP:missense_variant,209,gTa/gAa,70,V/E,;	_	_	_	_	_	_	_	_	_	_	_	_	1	NWMN_0242
NWMN_0242	_	_	_	_	_	_	_	_	_	_	_	_	_	_	_	_	_	_	SNP:missense_variant,214,Gat/Tat,72,D/Y,;	_	1	NWMN_0242
NWMN_0242	_	_	_	_	_	_	_	SNP:missense_variant,221,tTa/tCa,74,L/S,;	_	_	_	_	_	_	_	_	_	_	_	_	1	NWMN_0242
NWMN_0242	_	_	_	_	_	_	_	SNP:missense_variant,225,tgG/tgT,75,W/C,;	_	_	_	_	_	_	_	_	_	_	_	_	1	NWMN_0242
NWMN_0242	_	_	_	_	_	_	_	_	_	_	_	_	_	_	_	_	_	_	SNP:missense_variant,227,aTg/aCg,76,M/T,;	_	1	NWMN_0242
NWMN_0242	_	_	_	_	_	_	_	SNP:missense_variant,228,atG/atT,76,M/I,;	_	_	_	_	_	_	_	_	_	_	_	_	1	NWMN_0242
NWMN_0242	_	_	_	_	_	_	_	SNP:missense_variant,231,gaT/gaA,77,D/E,;	_	_	_	_	_	_	_	_	_	_	_	_	1	NWMN_0242
NWMN_0242	_	_	_	_	_	_	_	SNP:missense_variant,238,Gat/Aat,80,D/N,;	_	_	_	_	_	_	_	_	_	_	_	_	1	NWMN_0242
NWMN_0242	_	_	_	_	_	_	_	SNP:missense_variant,240,gaT/gaG,80,D/E,;	_	_	_	_	_	_	_	_	_	_	_	_	1	NWMN_0242
NWMN_0242	_	_	_	_	_	_	_	SNP:missense_variant,247,Aag/Gag,83,K/E,;	_	_	_	_	_	_	_	_	_	_	_	_	1	NWMN_0242
NWMN_0242	_	_	_	_	_	_	_	SNP:missense_variant,249,aaG/aaT,83,K/N,;	_	_	_	_	_	_	_	_	_	_	_	_	1	NWMN_0242
NWMN_0242	_	_	_	_	_	_	_	SNP:missense_variant,252,aaT/aaA,84,N/K,;	_	_	_	_	_	_	_	_	_	_	_	_	1	NWMN_0242
NWMN_0242	_	_	_	_	_	_	_	_	_	_	_	_	_	_	_	_	_	_	SNP:missense_variant,252,aaT/aaG,84,N/K,;	_	1	NWMN_0242
NWMN_0242	_	_	_	_	_	_	_	_	_	_	_	_	_	_	_	_	_	_	SNP:missense_variant,262,Tta/Gta,88,L/V,;	_	1	NWMN_0242
NWMN_0242	_	_	_	_	_	_	_	_	_	_	_	_	_	_	_	_	_	_	SNP:missense_variant,263,tTa/tCa,88,L/S,;	_	1	NWMN_0242
NWMN_0242	_	_	_	_	_	_	SNP:missense_variant,58,Agt/Ggt,20,S/G,;	_	_	_	_	_	_	_	_	_	_	_	SNP:missense_variant,58,Agt/Ggt,20,S/G,;	_	2	NWMN_0242
NWMN_0242	SNP:missense_variant,5,aCt/aTt,2,T/I,;	_	_	_	_	_	SNP:missense_variant,5,aCt/aTt,2,T/I,;	_	_	_	_	_	_	_	_	_	_	_	SNP:missense_variant,5,aCt/aTt,2,T/I,;	_	3	NWMN_0242
NWMN_0242	_	_	_	_	_	_	SNP:missense_variant,60,agT/agG,20,S/R,;	_	_	_	_	_	_	_	_	_	_	_	SNP:missense_variant,60,agT/agG,20,S/R,;	_	2	NWMN_0242
NWMN_0242	_	_	_	_	_	_	_	_	_	SNP:missense_variant,86,gTa/gAa,29,V/E,;	_	_	_	_	_	_	_	_	_	_	1	NWMN_0242
NWMN_0242	_	_	_	_	_	_	_	SNP:missense_variant,91,Aca/Gca,31,T/A,;	_	_	SNP:missense_variant,91,Aca/Gca,31,T/A,;	_	_	_	_	_	_	_	_	_	2	NWMN_0242
NWMN_0242	_	_	_	_	_	_	_	SNP:stop_gained,242,tTg/tAg,81,L/*,;	_	_	_	_	_	_	_	_	_	_	_	_	1	NWMN_0242
NWMN_0243	_	Del:frameshift_variant,feature_truncation,126,-,42,-,;	_	_	_	_	_	_	_	_	_	_	_	_	_	_	_	_	_	_	1	NWMN_0243
NWMN_0243	_	Del:frameshift_variant,feature_truncation,238,-,80,-,;	_	_	_	_	_	_	_	_	_	_	_	_	_	_	_	_	_	_	1	NWMN_0243
NWMN_0243	_	_	_	_	_	_	_	_	_	_	_	_	_	_	_	_	_	_	Del:frameshift_variant,feature_truncation,354,-,118,-,;	_	1	NWMN_0243
NWMN_0243	_	_	_	_	_	_	_	_	_	_	_	_	_	_	Del:frameshift_variant,feature_truncation,364,-,122,-,;	_	_	_	_	_	1	NWMN_0243
NWMN_0243	_	_	_	_	_	_	_	_	_	_	_	_	_	_	Del:frameshift_variant,feature_truncation,367,-,123,-,;	_	_	_	_	_	1	NWMN_0243
NWMN_0243	_	_	_	_	_	Del:frameshift_variant,feature_truncation,387,-,129,-,;	_	_	_	_	_	_	_	_	_	_	_	_	_	_	1	NWMN_0243
NWMN_0243	_	_	_	_	_	Del:missense_variant,feature_truncation,276-278,gaAGGg/gag,92-93,EG/E,;	_	_	Del:missense_variant,feature_truncation,276-278,gaAGGg/gag,92-93,EG/E,;	Del:missense_variant,feature_truncation,276-278,gaAGGg/gag,92-93,EG/E,;	_	_	_	_	_	_	_	_	_	_	3	NWMN_0243
NWMN_0243	Ins:downstream_gene_variant,-,-,-,-,DISTANCE=10;	_	_	_	_	_	_	_	_	_	_	_	_	_	_	_	_	_	_	_	1	NWMN_0243
NWMN_0243	Ins:frameshift_variant,feature_elongation,116-117,-,39,-,;	_	_	_	_	_	_	_	_	_	_	_	_	_	_	_	_	Ins:frameshift_variant,feature_elongation,116-117,-,39,-,;	_	_	2	NWMN_0243
NWMN_0243	_	Ins:frameshift_variant,feature_elongation,129-130,-,43-44,-,;	_	_	_	_	_	_	_	_	_	_	_	_	_	_	_	_	_	_	1	NWMN_0243
NWMN_0243	_	Ins:frameshift_variant,feature_elongation,240-241,-,80-81,-,;	_	_	_	_	_	_	_	_	_	_	_	_	_	_	_	_	_	_	1	NWMN_0243
NWMN_0243	_	_	_	_	_	_	_	_	_	_	_	_	_	Ins:frameshift_variant,feature_elongation,279-280,-,93-94,-,;	_	_	_	_	_	_	1	NWMN_0243
NWMN_0243	_	_	_	_	_	_	_	_	_	_	_	_	_	Ins:frameshift_variant,feature_elongation,280-281,-,94,-,;	_	_	_	_	_	_	1	NWMN_0243
NWMN_0243	_	_	_	_	_	_	_	_	_	_	_	_	_	Ins:frameshift_variant,feature_elongation,284-285,-,95,-,;	_	_	_	_	_	_	1	NWMN_0243
NWMN_0243	_	_	_	_	_	_	_	_	_	_	_	_	_	Ins:frameshift_variant,feature_elongation,291-292,-,97-98,-,;	_	_	_	_	_	_	1	NWMN_0243
NWMN_0243	_	_	_	_	_	_	_	_	_	_	_	_	_	Ins:frameshift_variant,feature_elongation,292-293,-,98,-,;	_	_	_	_	_	_	1	NWMN_0243
NWMN_0243	_	_	_	_	_	_	_	_	_	_	_	_	_	Ins:frameshift_variant,feature_elongation,293-294,-,98,-,;	_	_	_	_	_	_	1	NWMN_0243
NWMN_0243	_	_	_	_	_	_	_	_	_	_	_	_	_	Ins:frameshift_variant,feature_elongation,295-296,-,99,-,;	_	_	_	_	_	_	1	NWMN_0243
NWMN_0243	Ins:frameshift_variant,feature_elongation,345-346,-,115-116,-,;	_	_	_	_	_	_	_	_	_	_	_	_	_	_	_	_	_	_	_	1	NWMN_0243
NWMN_0243	Ins:frameshift_variant,feature_elongation,414-415,-,138-139,-,;	_	_	_	_	_	_	_	_	_	_	_	_	_	_	_	_	_	_	_	1	NWMN_0243
NWMN_0243	_	_	_	_	_	_	_	_	_	_	_	_	_	_	_	_	_	Ins:frameshift_variant,feature_elongation,52-53,-,18,-,;	_	_	1	NWMN_0243
NWMN_0243	Ins:frameshift_variant,feature_elongation,58-59,-,20,-,;	_	_	_	_	_	_	_	_	_	_	_	_	_	_	_	_	_	_	_	1	NWMN_0243
NWMN_0243	_	_	_	_	_	_	_	_	_	_	Ins:frameshift_variant,feature_elongation,72-73,-,24-25,-,;	_	_	_	_	_	_	_	_	_	1	NWMN_0243
NWMN_0243	_	_	_	_	_	_	_	_	_	_	_	_	_	_	_	_	_	_	_	Ins:frameshift_variant,feature_elongation,85-86,-,29,-,;	1	NWMN_0243
NWMN_0243	Ins:frameshift_variant,feature_elongation,99-100,-,33-34,-,;	_	_	_	_	_	_	_	_	_	_	_	_	_	_	_	_	_	_	_	1	NWMN_0243
NWMN_0243	_	_	_	_	_	_	_	_	_	_	_	_	_	Ins:inframe_insertion,288-289,-/GAGAGGGTAATT,96-97,-/ERVI,;	_	_	_	_	_	_	1	NWMN_0243
NWMN_0243	_	_	_	_	_	_	_	_	_	Ins:inframe_insertion,coding_sequence_variant,348-349,-/ANATCAAGTGAATTTGATTTTACAAGTGAAGGTAAATTAAAAGTTTCACTTGATTAT,116-117,-,;	_	_	_	_	_	_	_	_	_	_	1	NWMN_0243
NWMN_0243	_	_	_	_	_	_	_	_	_	_	_	_	_	Ins:missense_variant,feature_elongation,275-276,gaa/gaTTTa,92,E/DL,;	_	_	_	_	_	_	1	NWMN_0243
NWMN_0243	_	_	_	_	_	_	_	_	_	_	_	_	_	Ins:missense_variant,feature_elongation,277-278,ggg/gAACCATgg,93,G/EPW,;	_	_	_	_	_	_	1	NWMN_0243
NWMN_0243	_	_	_	_	_	_	_	_	_	_	_	_	_	Ins:stop_gained,feature_elongation,290-291,tgg/tgAAAg,97,W/*K,;	_	_	_	_	_	_	1	NWMN_0243
NWMN_0243	_	SNP:missense_variant,103,Gta/Ata,35,V/I,;	_	_	_	_	_	_	_	_	_	_	_	_	_	_	_	_	_	_	1	NWMN_0243
NWMN_0243	_	SNP:missense_variant,106,Act/Gct,36,T/A,;	_	_	_	SNP:missense_variant,106,Act/Gct,36,T/A,;	_	_	_	_	_	_	_	_	_	_	_	_	_	_	2	NWMN_0243
NWMN_0243	_	SNP:missense_variant,107,aCt/aAt,36,T/N,;	_	_	_	SNP:missense_variant,107,aCt/aAt,36,T/N,;	_	_	_	_	_	_	_	_	_	_	_	_	_	_	2	NWMN_0243
NWMN_0243	_	SNP:missense_variant,112,Caa/Gaa,38,Q/E,;	_	_	_	SNP:missense_variant,112,Caa/Gaa,38,Q/E,;	_	_	_	_	_	_	_	_	_	_	_	_	_	_	2	NWMN_0243
NWMN_0243	_	SNP:missense_variant,113,cAa/cGa,38,Q/R,;	_	_	_	_	_	_	_	_	_	_	_	_	_	_	_	_	_	_	1	NWMN_0243
NWMN_0243	_	_	_	_	_	SNP:missense_variant,127,Att/Gtt,43,I/V,;	_	_	_	_	_	_	_	_	_	_	_	_	_	_	1	NWMN_0243
NWMN_0243	_	SNP:missense_variant,159,gaA/gaC,53,E/D,;	_	_	_	_	_	_	_	_	_	_	_	_	_	_	_	_	_	_	1	NWMN_0243
NWMN_0243	_	SNP:missense_variant,175,Tat/Gat,59,Y/D,;	_	_	_	_	_	_	_	_	_	_	_	_	_	_	_	_	_	_	1	NWMN_0243
NWMN_0243	_	SNP:missense_variant,185,aGa/aAa,62,R/K,;	_	_	_	_	_	_	_	_	_	_	_	_	_	_	_	_	_	_	1	NWMN_0243
NWMN_0243	_	SNP:missense_variant,196,Gtc/Atc,66,V/I,;	_	_	_	_	_	_	_	_	_	_	_	_	_	_	_	_	_	_	1	NWMN_0243
NWMN_0243	_	_	_	_	_	_	_	_	_	_	_	_	_	_	_	_	_	_	_	SNP:missense_variant,203,gAa/gCa,68,E/A,;	1	NWMN_0243
NWMN_0243	_	SNP:missense_variant,203,gAa/gTa,68,E/V,;	_	_	_	_	_	_	_	_	_	_	_	_	_	_	_	_	_	_	1	NWMN_0243
NWMN_0243	_	SNP:missense_variant,205,Aaa/Caa,69,K/Q,;	_	_	_	_	_	_	_	_	_	_	_	_	_	_	_	_	_	_	1	NWMN_0243
NWMN_0243	_	SNP:missense_variant,214,Tat/Gat,72,Y/D,;	_	_	_	_	_	_	_	_	_	_	_	_	_	_	_	_	_	_	1	NWMN_0243
NWMN_0243	_	SNP:missense_variant,227,aCg/aTg,76,T/M,;	_	_	_	_	_	_	_	_	_	_	_	_	_	_	_	_	_	_	1	NWMN_0243
NWMN_0243	_	SNP:missense_variant,247,Aag/Gag,83,K/E,;	_	_	_	_	_	_	_	_	_	_	_	_	_	_	_	_	_	_	1	NWMN_0243
NWMN_0243	_	SNP:missense_variant,250,Aag/Gag,84,K/E,;	_	_	_	_	_	_	_	_	_	_	_	_	_	_	_	_	_	_	1	NWMN_0243
NWMN_0243	_	SNP:missense_variant,261,gaA/gaT,87,E/D,;	_	_	_	_	_	_	_	_	_	_	_	_	_	_	_	_	_	_	1	NWMN_0243
NWMN_0243	_	SNP:missense_variant,262,Act/Tct,88,T/S,;	_	_	_	_	_	_	_	_	_	_	_	_	_	_	_	_	_	_	1	NWMN_0243
NWMN_0243	_	SNP:missense_variant,263,aCt/aTt,88,T/I,;	_	_	_	_	_	_	_	_	_	_	_	_	_	_	_	_	_	_	1	NWMN_0243
NWMN_0243	_	_	_	_	_	_	_	_	_	_	_	_	_	SNP:missense_variant,287,cCa/cAa,96,P/Q,;	_	_	_	_	_	_	1	NWMN_0243
NWMN_0243	_	_	_	_	_	_	_	_	_	SNP:missense_variant,318,agC/agA,106,S/R,;	_	_	_	_	_	_	_	_	_	_	1	NWMN_0243
NWMN_0243	_	_	_	_	_	_	_	_	_	SNP:missense_variant,327,aaA/aaT,109,K/N,;	_	_	_	_	_	_	_	_	_	_	1	NWMN_0243
NWMN_0243	_	_	_	_	_	_	_	_	_	_	_	_	_	_	_	_	_	_	_	SNP:missense_variant,340,Ttt/Att,114,F/I,;	1	NWMN_0243
NWMN_0243	SNP:missense_variant,340,Ttt/Ctt,114,F/L,;	_	_	_	_	_	_	_	_	_	_	_	_	_	SNP:missense_variant,340,Ttt/Ctt,114,F/L,;	_	_	SNP:missense_variant,340,Ttt/Ctt,114,F/L,;	SNP:missense_variant,340,Ttt/Ctt,114,F/L,;	_	4	NWMN_0243
NWMN_0243	_	_	_	_	_	_	_	_	_	_	_	_	_	_	_	_	_	SNP:missense_variant,345,gaT/gaG,115,D/E,;	_	_	1	NWMN_0243
NWMN_0243	_	_	_	_	_	_	_	_	_	_	_	_	_	_	_	_	_	SNP:missense_variant,351,atT/atG,117,I/M,;	_	_	1	NWMN_0243
NWMN_0243	_	_	_	_	_	_	_	_	_	_	_	_	_	_	_	_	_	SNP:missense_variant,372,ttT/ttG,124,F/L,;	_	_	1	NWMN_0243
NWMN_0243	_	_	_	_	_	SNP:missense_variant,388,Gaa/Caa,130,E/Q,;	_	_	_	_	_	_	_	_	_	_	_	_	_	_	1	NWMN_0243
NWMN_0243	_	_	_	_	_	SNP:missense_variant,390,gaA/gaT,130,E/D,;	_	_	_	_	_	_	_	_	_	_	_	_	_	_	1	NWMN_0243
NWMN_0243	_	_	_	_	_	SNP:missense_variant,391,Aac/Cac,131,N/H,;	_	_	_	_	_	_	_	_	_	_	_	_	_	_	1	NWMN_0243
NWMN_0243	_	_	_	_	_	_	_	SNP:missense_variant,49,Gaa/Aaa,17,E/K,;	_	_	_	_	_	_	_	_	_	SNP:missense_variant,49,Gaa/Aaa,17,E/K,;	_	_	2	NWMN_0243
NWMN_0243	_	_	_	_	_	_	_	SNP:missense_variant,52,Atc/Ttc,18,I/F,;	_	_	_	_	_	_	_	_	_	_	_	_	1	NWMN_0243
NWMN_0243	_	SNP:missense_variant,58,Gga/Aga,20,G/R,;	_	_	_	_	_	_	_	_	_	_	_	_	_	_	_	_	_	_	1	NWMN_0243
NWMN_0243	_	SNP:missense_variant,96,atT/atG,32,I/M,;	_	_	_	_	_	_	_	_	_	_	_	_	_	_	_	_	_	_	1	NWMN_0243
NWMN_0243	_	_	_	_	_	_	SNP:upstream_gene_variant,-,-,-,-,DISTANCE=1;	_	_	_	_	_	_	_	_	_	_	_	_	SNP:upstream_gene_variant,-,-,-,-,DISTANCE=1;	2	NWMN_0243
NWMN_0244	Del:frameshift_variant,feature_truncation,128,-,43,-,;	_	_	_	_	_	_	_	_	_	_	_	_	_	_	_	_	_	_	_	1	NWMN_0244
NWMN_0244	_	_	_	Del:frameshift_variant,feature_truncation,185,-,62,-,;	_	_	_	_	_	_	_	_	_	_	_	_	_	_	_	_	1	NWMN_0244
NWMN_0244	_	_	_	_	_	_	_	_	_	_	_	_	_	_	Del:frameshift_variant,feature_truncation,240-243,-,80-81,-,;	_	_	_	_	_	1	NWMN_0244
NWMN_0244	Del:inframe_deletion,243-245,aaAAAa/aaa,81-82,KK/K,;	_	_	_	Del:inframe_deletion,243-245,aaAAAa/aaa,81-82,KK/K,;	_	_	_	_	_	_	_	Del:inframe_deletion,243-245,aaAAAa/aaa,81-82,KK/K,;	_	_	_	_	_	_	_	3	NWMN_0244
NWMN_0244	_	_	_	_	_	_	_	_	_	_	_	_	_	_	Ins:downstream_gene_variant,-,-,-,-,DISTANCE=105;	_	_	_	_	_	1	NWMN_0244
NWMN_0244	_	_	_	Ins:frameshift_variant,feature_elongation,130-131,-,44,-,;	_	_	_	_	_	_	_	_	_	_	_	_	_	_	_	_	1	NWMN_0244
NWMN_0244	SNP:downstream_gene_variant,-,-,-,-,DISTANCE=104;	_	_	_	_	_	_	_	_	_	_	_	_	_	_	_	_	_	_	_	1	NWMN_0244
NWMN_0244	SNP:downstream_gene_variant,-,-,-,-,DISTANCE=105;	_	_	_	_	_	_	_	_	_	_	_	_	_	_	_	_	_	_	_	1	NWMN_0244
NWMN_0245	_	_	_	_	_	_	_	_	_	_	_	_	_	_	Del:frameshift_variant,feature_truncation,259,-,87,-,;	_	_	_	_	_	1	NWMN_0245
NWMN_0247	_	_	_	_	_	_	_	_	_	_	_	_	Ins:frameshift_variant,feature_elongation,249-250,-,83-84,-,;	_	_	_	_	_	_	_	1	NWMN_0247
NWMN_0248	_	_	_	_	_	_	_	_	_	_	_	_	_	Del:frameshift_variant,feature_truncation,1169,-,390,-,;	_	_	_	_	_	_	1	NWMN_0248
NWMN_0248	_	_	Del:frameshift_variant,feature_truncation,364,-,122,-,;	_	_	_	_	_	_	_	_	_	_	_	_	_	_	_	_	_	1	NWMN_0248
NWMN_0248	_	_	_	_	_	_	_	_	_	_	_	Ins:coding_sequence_variant,feature_elongation,1169-1170,cac/caNNNc,390,-,;	_	_	_	_	_	_	_	_	1	NWMN_0248
NWMN_0250	_	_	_	_	_	_	_	_	_	_	_	_	_	_	_	_	_	Ins:frameshift_variant,feature_elongation,727-728,-,243,-,;	_	_	1	NWMN_0250
NWMN_0251	_	_	_	_	_	_	_	_	_	_	_	Del:frameshift_variant,feature_truncation,538,-,180,-,;	_	_	_	_	_	_	_	_	1	NWMN_0251
NWMN_0252	_	_	Del:frameshift_variant,feature_truncation,208,-,70,-,;	Del:frameshift_variant,feature_truncation,208,-,70,-,;	_	_	_	_	_	_	_	_	_	Del:frameshift_variant,feature_truncation,208,-,70,-,;	_	_	_	_	_	_	3	NWMN_0252
NWMN_0252	_	_	_	_	_	_	_	_	_	_	_	Ins:frameshift_variant,feature_elongation,185-186,-,62,-,;	_	_	_	_	_	_	_	_	1	NWMN_0252
NWMN_0252	_	_	_	_	_	_	_	_	_	_	_	Ins:frameshift_variant,feature_elongation,186-187,-,62-63,-,;	_	_	_	_	_	_	_	_	1	NWMN_0252
NWMN_0252	_	_	_	_	_	_	_	_	_	_	_	Ins:frameshift_variant,feature_elongation,187-188,-,63,-,;	_	_	_	_	_	_	_	_	1	NWMN_0252
NWMN_0252	_	_	_	_	_	_	_	_	_	_	_	Ins:frameshift_variant,feature_elongation,191-192,-,64,-,;	_	_	_	_	_	_	_	_	1	NWMN_0252
NWMN_0252	_	_	_	_	_	_	_	_	_	_	_	Ins:frameshift_variant,feature_elongation,193-194,-,65,-,;	_	_	_	_	_	_	_	_	1	NWMN_0252
NWMN_0252	_	_	_	_	_	_	_	_	_	_	_	Ins:frameshift_variant,feature_elongation,194-195,-,65,-,;	_	_	_	_	_	_	_	_	1	NWMN_0252
NWMN_0252	_	_	_	_	_	_	_	_	_	_	_	Ins:frameshift_variant,feature_elongation,202-203,-,68,-,;	_	_	_	_	_	_	_	_	1	NWMN_0252
NWMN_0252	_	_	_	_	_	_	_	_	_	_	_	Ins:frameshift_variant,feature_elongation,203-204,-,68,-,;	_	_	_	_	_	_	_	_	1	NWMN_0252
NWMN_0252	_	_	_	_	_	_	_	_	_	_	_	Ins:frameshift_variant,feature_elongation,204-205,-,68-69,-,;	_	_	_	_	_	_	_	_	1	NWMN_0252
NWMN_0252	_	_	_	_	_	_	_	_	_	_	_	Ins:inframe_insertion,192-193,-/CCTTGTCTT,64-65,-/PCL,;	_	_	_	_	_	_	_	_	1	NWMN_0252
NWMN_0252	_	_	_	_	_	_	_	_	_	_	_	Ins:inframe_insertion,198-199,-/TCT,66-67,-/S,;	_	_	_	_	_	_	_	_	1	NWMN_0252
NWMN_0252	_	_	_	_	_	_	_	_	_	_	_	SNP:missense_variant,195,gaG/gaT,65,E/D,;	_	_	_	_	_	_	_	_	1	NWMN_0252
NWMN_0252	_	_	_	_	_	_	_	_	_	_	_	SNP:missense_variant,199,Gga/Aga,67,G/R,;	_	_	_	_	_	_	_	_	1	NWMN_0252
NWMN_0252	_	_	_	_	_	_	_	_	_	_	_	SNP:missense_variant,200,gGa/gAa,67,G/E,;	_	_	_	_	_	_	_	_	1	NWMN_0252
NWMN_0252	_	_	_	_	_	_	_	_	_	_	_	SNP:missense_variant,205,Gct/Tct,69,A/S,;	_	_	_	_	_	_	_	_	1	NWMN_0252
NWMN_0252	SNP:upstream_gene_variant,-,-,-,-,DISTANCE=91;	_	_	_	_	_	_	_	_	_	_	_	_	_	_	_	_	_	_	_	1	NWMN_0252
NWMN_0253	_	_	_	_	_	_	_	_	_	_	_	_	Del:frameshift_variant,feature_truncation,1078,-,360,-,;	_	_	_	_	_	_	_	1	NWMN_0253
NWMN_0253	_	_	_	_	_	_	_	_	_	_	_	_	_	_	_	_	_	Del:frameshift_variant,feature_truncation,433-436,-,145-146,-,;	_	_	1	NWMN_0253
NWMN_0253	_	_	_	_	_	_	_	_	_	_	_	_	_	_	_	_	_	Del:frameshift_variant,feature_truncation,719,-,240,-,;	_	_	1	NWMN_0253
NWMN_0253	_	_	_	_	_	_	_	_	_	_	_	Del:inframe_deletion,433-435,AGT/-,145,S/-,;	_	_	_	_	_	_	_	_	1	NWMN_0253
NWMN_0253	_	_	SNP:missense_variant,1074,caC/caA,358,H/Q,;	_	_	_	_	_	_	_	_	SNP:missense_variant,1074,caC/caA,358,H/Q,;	_	_	SNP:missense_variant,1074,caC/caA,358,H/Q,;	_	_	_	_	_	3	NWMN_0253
NWMN_0253	_	_	_	_	_	_	_	_	_	_	_	_	SNP:missense_variant,1079,aTg/aGg,360,M/R,;	_	_	_	_	_	_	_	1	NWMN_0253
NWMN_0253	_	_	_	_	_	_	_	_	_	_	_	_	SNP:missense_variant,1081,Gag/Aag,361,E/K,;	_	_	_	_	_	_	_	1	NWMN_0253
NWMN_0253	_	_	_	_	_	_	_	_	_	_	_	SNP:missense_variant,719,aCg/aAg,240,T/K,;	_	_	_	_	_	_	_	_	1	NWMN_0253
NWMN_0254	_	Del:inframe_deletion,36-38,cgAGAa/cga,12-13,RE/R,;	_	_	_	_	_	_	_	_	_	_	_	_	_	_	_	_	_	_	1	NWMN_0254
NWMN_0255	_	_	_	_	Del:frameshift_variant,feature_truncation,1159,-,387,-,;	_	_	_	_	_	_	_	_	_	_	_	_	_	_	_	1	NWMN_0255
NWMN_0255	_	_	_	_	_	_	_	_	_	_	_	Del:frameshift_variant,feature_truncation,180,-,60,-,;	_	_	_	_	_	_	_	_	1	NWMN_0255
NWMN_0255	_	_	_	_	_	_	_	_	_	_	_	Ins:frameshift_variant,feature_elongation,1158-1159,-,386-387,-,;	_	_	_	_	_	_	_	_	1	NWMN_0255
NWMN_0255	_	_	Ins:frameshift_variant,feature_elongation,586-587,-,196,-,;	_	_	_	_	_	_	_	_	_	_	_	_	_	_	_	_	_	1	NWMN_0255
NWMN_0255	_	SNP:missense_variant,764,gCg/gAg,255,A/E,;	_	_	_	_	_	_	_	_	_	SNP:missense_variant,764,gCg/gAg,255,A/E,;	_	_	_	_	_	_	_	_	2	NWMN_0255
NWMN_0256	_	_	_	_	_	_	_	_	_	_	_	Del:frameshift_variant,feature_truncation,697,-,233,-,;	_	_	_	_	_	_	_	_	1	NWMN_0256
NWMN_0256	_	_	_	_	_	_	_	_	_	_	_	Del:frameshift_variant,feature_truncation,764,-,255,-,;	_	_	_	_	_	_	_	_	1	NWMN_0256
NWMN_0256	_	_	_	_	_	_	_	_	_	_	_	_	_	_	_	_	_	Ins:frameshift_variant,feature_elongation,374-375,-,125,-,;	_	_	1	NWMN_0256
NWMN_0256	_	_	_	_	_	_	_	_	_	_	_	Ins:frameshift_variant,feature_elongation,766-767,-,256,-,;	_	_	_	_	_	_	_	_	1	NWMN_0256
NWMN_0256	_	_	_	_	_	_	_	_	_	_	_	Ins:frameshift_variant,feature_elongation,770-771,-,257,-,;	_	_	_	_	_	_	_	_	1	NWMN_0256
NWMN_0256	_	_	_	_	_	_	_	_	_	_	_	SNP:missense_variant,761,gCg/gAg,254,A/E,;	_	_	_	_	_	_	_	_	1	NWMN_0256
NWMN_0256	_	_	_	_	_	_	_	_	_	_	_	SNP:missense_variant,775,Gtg/Ttg,259,V/L,;	_	_	_	_	_	_	_	_	1	NWMN_0256
NWMN_0257	_	_	Del:frameshift_variant,feature_truncation,499,-,167,-,;	_	_	_	_	_	_	_	_	_	_	_	_	_	_	_	_	_	1	NWMN_0257
NWMN_0257	_	_	_	_	_	_	_	_	_	_	_	Del:frameshift_variant,feature_truncation,589,-,197,-,;	_	_	_	_	_	_	_	_	1	NWMN_0257
NWMN_0257	_	_	_	_	_	_	_	_	_	_	_	_	_	Ins:frameshift_variant,feature_elongation,484-485,-,162,-,;	_	_	_	_	_	_	1	NWMN_0257
NWMN_0257	_	Ins:frameshift_variant,feature_elongation,519-520,-,173-174,-,;	Ins:frameshift_variant,feature_elongation,519-520,-,173-174,-,;	_	_	_	_	_	_	_	_	_	_	_	_	_	_	_	_	_	2	NWMN_0257
NWMN_0257	_	SNP:missense_variant,518,cTa/cGa,173,L/R,;	_	_	_	_	_	_	_	_	_	_	_	_	_	_	_	_	_	_	1	NWMN_0257
NWMN_0259	_	_	_	_	_	_	_	_	_	Ins:downstream_gene_variant,-,-,-,-,DISTANCE=129;	_	_	_	_	_	_	_	_	_	_	1	NWMN_0259
NWMN_0260	_	_	_	_	_	_	_	_	_	_	_	_	Ins:frameshift_variant,feature_elongation,405-406,-,135-136,-,;	_	_	_	_	_	_	_	1	NWMN_0260
NWMN_0260	_	_	_	SNP:upstream_gene_variant,-,-,-,-,DISTANCE=30;	_	_	_	_	_	_	_	_	_	_	_	_	_	_	_	_	1	NWMN_0260
NWMN_0261	_	_	Del:frameshift_variant,feature_truncation,1069-1072,-,357-358,-,;	_	_	_	_	_	_	_	_	_	_	_	_	_	_	_	_	_	1	NWMN_0261
NWMN_0261	_	_	_	_	_	_	_	_	_	_	_	Del:frameshift_variant,feature_truncation,663-666,-,221-222,-,;	_	_	_	_	_	Del:frameshift_variant,feature_truncation,663-666,-,221-222,-,;	_	_	2	NWMN_0261
NWMN_0261	_	_	_	_	_	_	_	_	_	_	_	_	Del:frameshift_variant,feature_truncation,719,-,240,-,;	_	_	_	_	_	_	_	1	NWMN_0261
NWMN_0261	_	_	_	_	_	_	_	_	_	_	_	_	_	Del:missense_variant,feature_truncation,663-665,acTGGc/acc,221-222,TG/T,;	_	_	_	_	_	_	1	NWMN_0261
NWMN_0261	_	_	_	_	_	Ins:frameshift_variant,feature_elongation,504-505,-,168-169,-,;	_	_	_	_	_	_	_	_	_	_	_	_	_	_	1	NWMN_0261
NWMN_0261	_	Ins:frameshift_variant,feature_elongation,613-614,-,205,-,;	_	_	_	_	_	_	_	_	_	_	_	_	_	_	_	_	_	_	1	NWMN_0261
NWMN_0262	_	_	_	_	Del:frameshift_variant,feature_truncation,1133,-,378,-,;	_	_	_	_	Del:frameshift_variant,feature_truncation,1133,-,378,-,;	_	Del:frameshift_variant,feature_truncation,1133,-,378,-,;	Del:frameshift_variant,feature_truncation,1133,-,378,-,;	Del:frameshift_variant,feature_truncation,1133,-,378,-,;	_	_	_	_	_	_	5	NWMN_0262
NWMN_0268	_	_	_	_	_	_	_	_	_	Del:frameshift_variant,feature_truncation,644,-,215,-,;	_	_	_	_	_	_	_	_	_	_	1	NWMN_0268
NWMN_0305	_	_	_	_	_	_	_	_	_	_	Del:frameshift_variant,feature_truncation,1669,-,557,-,;	_	_	_	_	_	_	_	_	_	1	NWMN_0305
NWMN_0305	_	_	_	_	_	_	_	_	_	_	Ins:frameshift_variant,feature_elongation,1675-1676,-,559,-,;	_	_	_	_	_	_	_	_	_	1	NWMN_0305
NWMN_0305	_	_	_	_	SNP:missense_variant,1342,Cag/Aag,448,Q/K,;	_	_	_	_	_	_	_	_	_	_	_	_	_	_	_	1	NWMN_0305
NWMN_0306	_	_	_	_	_	_	_	_	_	_	_	Del:frameshift_variant,feature_truncation,1386,-,462,-,;	_	_	_	_	_	_	_	_	1	NWMN_0306
NWMN_0306	_	_	_	_	_	_	_	_	_	_	_	_	_	_	_	_	_	_	Del:inframe_deletion,1677-1682,ggTGGCGGt/ggt,559-561,GGG/G,;	_	1	NWMN_0306
NWMN_0306	_	_	Ins:frameshift_variant,feature_elongation,829-830,-,277,-,;	_	_	_	_	_	_	_	_	Ins:frameshift_variant,feature_elongation,829-830,-,277,-,;	_	_	_	_	_	_	_	_	2	NWMN_0306
NWMN_0306	_	_	_	_	_	SNP:missense_variant,1649,gCg/gAg,550,A/E,;	_	_	_	_	_	_	_	_	_	_	_	_	_	_	1	NWMN_0306
NWMN_0306	_	_	_	_	_	_	_	_	_	_	_	_	SNP:missense_variant,1717,Act/Cct,573,T/P,;	_	_	_	_	_	_	_	1	NWMN_0306
NWMN_0308	_	_	_	Del:downstream_gene_variant,-,-,-,-,DISTANCE=40;	_	_	_	_	_	Del:downstream_gene_variant,-,-,-,-,DISTANCE=40;	_	_	_	_	_	_	_	_	_	Del:downstream_gene_variant,-,-,-,-,DISTANCE=40;	3	NWMN_0308
NWMN_0309	_	_	_	_	_	_	_	Del:frameshift_variant,feature_truncation,162,-,54,-,;	_	_	_	_	_	_	_	_	_	_	_	_	1	NWMN_0309
NWMN_0309	Del:frameshift_variant,feature_truncation,249,-,83,-,;	Del:frameshift_variant,feature_truncation,249,-,83,-,;	_	_	_	_	_	_	_	Del:frameshift_variant,feature_truncation,249,-,83,-,;	_	Del:frameshift_variant,feature_truncation,249,-,83,-,;	Del:frameshift_variant,feature_truncation,249,-,83,-,;	_	Del:frameshift_variant,feature_truncation,249,-,83,-,;	_	_	_	_	_	6	NWMN_0309
NWMN_0309	Del:frameshift_variant,feature_truncation,293,-,98,-,;	_	_	_	_	_	_	_	_	_	_	_	_	_	_	_	_	_	_	_	1	NWMN_0309
NWMN_0309	_	_	_	_	_	_	_	_	_	_	_	_	_	_	_	SNP:missense_variant,1239,agT/agG,413,S/R,;	_	_	_	_	1	NWMN_0309
NWMN_0309	_	_	_	_	_	_	_	_	SNP:missense_variant,1418,gGc/gCc,473,G/A,;	_	_	_	_	_	_	_	_	_	_	_	1	NWMN_0309
NWMN_0309	_	_	_	_	_	SNP:missense_variant,1810,Tgg/Agg,604,W/R,;	_	_	_	_	_	_	_	_	_	_	_	_	_	_	1	NWMN_0309
NWMN_0309	_	_	_	SNP:missense_variant,249,gaC/gaG,83,D/E,;	_	_	_	_	_	_	SNP:missense_variant,249,gaC/gaG,83,D/E,;	_	_	_	_	_	_	_	_	_	2	NWMN_0309
NWMN_0309	_	_	_	_	_	_	_	_	_	_	_	_	_	_	_	SNP:missense_variant,252,ttT/ttG,84,F/L,;	_	_	_	_	1	NWMN_0309
NWMN_0309	_	_	_	_	_	_	_	_	_	_	_	_	SNP:missense_variant,269,gAc/gCc,90,D/A,;	_	_	_	_	_	_	_	1	NWMN_0309
NWMN_0309	_	_	_	_	_	SNP:missense_variant,595,Tat/Gat,199,Y/D,;	_	_	_	_	_	_	_	_	_	_	_	_	_	_	1	NWMN_0309
NWMN_0315	_	_	_	_	_	_	_	_	_	_	_	_	_	_	_	_	_	Del:frameshift_variant,feature_truncation,624,-,208,-,;	_	_	1	NWMN_0315
NWMN_0315	_	_	_	_	_	_	_	_	_	_	_	Del:frameshift_variant,feature_truncation,628,-,210,-,;	_	_	_	_	_	_	_	_	1	NWMN_0315
NWMN_0315	_	_	_	_	_	_	_	_	_	_	_	Ins:frameshift_variant,feature_elongation,314-315,-,105,-,;	_	_	_	_	_	_	_	_	1	NWMN_0315
NWMN_0316	_	_	_	_	_	_	_	_	_	_	_	Del:frameshift_variant,feature_truncation,196,-,66,-,;	_	_	_	_	_	_	_	_	1	NWMN_0316
NWMN_0319	_	_	_	_	_	_	_	_	_	_	_	_	_	_	_	Del:frameshift_variant,feature_truncation,77,-,26,-,;	_	_	_	_	1	NWMN_0319
NWMN_0319	_	_	_	_	_	_	_	_	_	Del:frameshift_variant,feature_truncation,94,-,32,-,;	_	_	_	_	_	_	_	_	_	_	1	NWMN_0319
NWMN_0320	Del:downstream_gene_variant,-,-,-,-,DISTANCE=140;	_	_	_	_	_	_	_	_	_	_	_	_	_	_	_	_	_	_	_	1	NWMN_0320
NWMN_0320	_	_	_	_	_	_	_	_	_	_	_	_	_	_	_	_	_	_	Del:downstream_gene_variant,-,-,-,-,DISTANCE=71;	_	1	NWMN_0320
NWMN_0320	_	_	_	_	_	_	Del:downstream_gene_variant,-,-,-,-,DISTANCE=8;	_	_	_	_	_	_	_	_	_	_	_	_	_	1	NWMN_0320
NWMN_0320	_	_	_	_	_	_	_	_	_	_	_	Del:frameshift_variant,feature_truncation,60,-,20,-,;	_	_	_	_	_	_	_	_	1	NWMN_0320
NWMN_0320	Ins:downstream_gene_variant,-,-,-,-,DISTANCE=6;	_	Ins:downstream_gene_variant,-,-,-,-,DISTANCE=6;	Ins:downstream_gene_variant,-,-,-,-,DISTANCE=6;	Ins:downstream_gene_variant,-,-,-,-,DISTANCE=6;	_	_	_	Ins:downstream_gene_variant,-,-,-,-,DISTANCE=6;	Ins:downstream_gene_variant,-,-,-,-,DISTANCE=6;	_	Ins:downstream_gene_variant,-,-,-,-,DISTANCE=6;	Ins:downstream_gene_variant,-,-,-,-,DISTANCE=6;	_	_	Ins:downstream_gene_variant,-,-,-,-,DISTANCE=6;	Ins:downstream_gene_variant,-,-,-,-,DISTANCE=6;	_	Ins:downstream_gene_variant,-,-,-,-,DISTANCE=6;	_	11	NWMN_0320
NWMN_0321	_	_	_	_	Del:frameshift_variant,feature_truncation,1007,-,336,-,;	_	_	_	_	_	_	Del:frameshift_variant,feature_truncation,1007,-,336,-,;	_	_	_	_	_	Del:frameshift_variant,feature_truncation,1007,-,336,-,;	_	_	3	NWMN_0321
NWMN_0321	_	_	_	_	_	_	_	_	_	_	_	_	SNP:upstream_gene_variant,-,-,-,-,DISTANCE=128;	_	_	_	_	_	_	_	1	NWMN_0321
NWMN_0322	_	_	_	_	_	_	_	_	_	_	_	_	_	_	_	_	_	Del:frameshift_variant,feature_truncation,1342,-,448,-,;	_	_	1	NWMN_0322
NWMN_0322	_	_	_	_	_	_	_	_	_	_	_	_	_	_	Del:frameshift_variant,feature_truncation,457-458,-,153,-,;	_	_	_	_	_	1	NWMN_0322
NWMN_0322	_	Del:frameshift_variant,feature_truncation,467,-,156,-,;	_	_	_	_	_	_	_	_	_	_	_	_	_	_	_	_	_	_	1	NWMN_0322
NWMN_0322	_	_	_	Del:frameshift_variant,feature_truncation,679-680,-,227,-,;	_	_	Del:frameshift_variant,feature_truncation,679-680,-,227,-,;	_	_	_	_	_	_	_	_	_	_	_	_	_	2	NWMN_0322
NWMN_0322	_	_	_	_	_	_	_	_	_	_	_	_	_	_	_	Del:frameshift_variant,feature_truncation,709,-,237,-,;	_	_	_	_	1	NWMN_0322
NWMN_0322	_	_	_	Ins:frameshift_variant,feature_elongation,513-514,-,171-172,-,;	_	_	_	_	_	_	_	_	_	_	_	_	_	Ins:frameshift_variant,feature_elongation,513-514,-,171-172,-,;	_	_	2	NWMN_0322
NWMN_0322	_	_	_	SNP:missense_variant,513,atG/atC,171,M/I,;	_	_	_	_	_	_	_	_	_	_	_	_	_	_	_	_	1	NWMN_0322
NWMN_0325	_	_	_	_	_	_	_	_	_	_	_	_	_	_	_	_	_	Ins:frameshift_variant,feature_elongation,1735-1736,-,579,-,;	_	_	1	NWMN_0325
NWMN_0325	_	SNP:missense_variant,1697,cAc/cTc,566,H/L,;	_	_	_	_	_	_	_	_	_	_	_	_	_	_	_	_	_	_	1	NWMN_0325
NWMN_0325	_	_	_	_	_	_	_	_	_	_	_	_	_	_	_	_	_	_	SNP:missense_variant,1735,Gca/Tca,579,A/S,;	_	1	NWMN_0325
NWMN_0326	_	_	_	_	_	_	_	_	_	_	_	_	_	_	_	_	_	_	Del:frameshift_variant,feature_truncation,351,-,117,-,;	_	1	NWMN_0326
NWMN_0326	_	_	_	_	_	_	_	_	_	_	_	Del:frameshift_variant,feature_truncation,352,-,118,-,;	_	_	_	_	_	_	_	_	1	NWMN_0326
NWMN_0327	_	_	_	Del:frameshift_variant,feature_truncation,365,-,122,-,;	_	_	_	_	_	_	_	_	Del:frameshift_variant,feature_truncation,365,-,122,-,;	_	_	_	_	_	Del:frameshift_variant,feature_truncation,365,-,122,-,;	_	3	NWMN_0327
NWMN_0327	_	_	_	_	_	_	_	_	_	_	_	_	_	_	_	_	_	Del:frameshift_variant,feature_truncation,504-505,-,168-169,-,;	_	_	1	NWMN_0327
NWMN_0327	_	_	_	_	_	_	_	_	_	_	_	Ins:frameshift_variant,feature_elongation,1157-1158,-,386,-,;	_	_	_	_	_	_	_	_	1	NWMN_0327
NWMN_0328	_	_	_	_	_	Del:frameshift_variant,feature_truncation,215,-,72,-,;	_	_	_	_	_	_	_	_	_	_	_	_	_	_	1	NWMN_0328
NWMN_0328	Ins:frameshift_variant,feature_elongation,330-331,-,110-111,-,;	_	_	_	_	_	_	_	_	_	_	_	_	_	Ins:frameshift_variant,feature_elongation,330-331,-,110-111,-,;	_	_	_	_	_	2	NWMN_0328
NWMN_0328	Ins:frameshift_variant,feature_elongation,332-333,-,111,-,;	_	_	_	_	_	_	_	_	_	_	_	_	_	Ins:frameshift_variant,feature_elongation,332-333,-,111,-,;	_	_	_	_	_	2	NWMN_0328
NWMN_0328	_	_	_	_	_	_	_	_	_	_	_	SNP:stop_gained,331,Aag/Tag,111,K/*,;	_	_	_	_	_	_	_	_	1	NWMN_0328
NWMN_0329	_	_	_	_	_	_	_	_	_	_	_	Del:frameshift_variant,feature_truncation,221,-,74,-,;	_	_	_	_	_	_	_	_	1	NWMN_0329
NWMN_0329	_	_	_	_	_	_	_	_	_	_	_	Del:frameshift_variant,feature_truncation,223,-,75,-,;	_	_	_	_	_	_	_	_	1	NWMN_0329
NWMN_0329	_	_	_	_	_	_	_	_	_	_	_	SNP:upstream_gene_variant,-,-,-,-,DISTANCE=38;	_	_	_	_	_	_	_	_	1	NWMN_0329
NWMN_0331	_	Del:frameshift_variant,feature_truncation,752,-,251,-,;	_	_	_	_	_	_	_	_	_	_	_	_	_	_	_	_	_	_	1	NWMN_0331
NWMN_0331	_	Del:frameshift_variant,feature_truncation,757,-,253,-,;	_	_	_	_	_	_	_	_	_	_	_	_	_	_	_	_	_	_	1	NWMN_0331
NWMN_0331	_	_	_	_	_	_	_	_	_	_	_	Del:frameshift_variant,feature_truncation,866-867,-,289,-,;	_	_	_	_	_	_	_	_	1	NWMN_0331
NWMN_0331	_	_	Del:frameshift_variant,feature_truncation,866-869,-,289-290,-,;	_	_	_	_	_	_	_	_	_	_	_	_	_	_	_	_	_	1	NWMN_0331
NWMN_0331	_	_	_	_	_	_	_	_	_	_	_	_	_	_	_	_	_	Del:frameshift_variant,feature_truncation,868-871,-,290-291,-,;	_	_	1	NWMN_0331
NWMN_0331	_	_	_	_	_	_	_	_	_	_	_	_	_	Del:frameshift_variant,feature_truncation,873-876,-,291-292,-,;	_	_	_	_	_	_	1	NWMN_0331
NWMN_0331	_	_	_	_	_	_	_	_	_	_	_	_	Del:frameshift_variant,feature_truncation,874-878,-,292-293,-,;	_	_	_	_	_	_	_	1	NWMN_0331
NWMN_0331	_	SNP:missense_variant,754,Aca/Cca,252,T/P,;	_	_	_	_	_	_	_	_	_	_	_	_	_	_	_	_	_	_	1	NWMN_0331
NWMN_0331	_	_	_	_	_	_	_	_	_	_	_	_	_	_	_	_	_	SNP:missense_variant,824,cGt/cTt,275,R/L,;	_	_	1	NWMN_0331
NWMN_0333	_	_	_	_	_	_	_	_	_	_	_	_	Del:frameshift_variant,feature_truncation,416,-,139,-,;	_	_	_	_	_	_	_	1	NWMN_0333
NWMN_0333	_	Del:frameshift_variant,feature_truncation,475,-,159,-,;	_	_	_	_	_	_	_	_	_	_	_	_	_	_	_	_	_	_	1	NWMN_0333
NWMN_0333	_	_	_	_	_	_	_	_	_	Del:missense_variant,feature_truncation,462-464,agTATc/agc,154-155,SI/S,;	_	_	_	_	_	_	_	_	_	_	1	NWMN_0333
NWMN_0333	_	_	_	_	_	_	_	_	_	_	_	_	Ins:frameshift_variant,feature_elongation,418-419,-,140,-,;	_	_	_	_	_	_	_	1	NWMN_0333
NWMN_0333	_	_	Ins:frameshift_variant,feature_elongation,458-459,-,153,-,;	_	_	_	_	_	_	_	_	_	_	_	_	_	_	_	_	_	1	NWMN_0333
NWMN_0333	_	_	_	_	_	_	_	_	_	_	_	_	Ins:frameshift_variant,feature_elongation,464-465,-,155,-,;	_	_	_	_	_	_	_	1	NWMN_0333
NWMN_0333	_	_	_	_	_	_	_	_	_	_	_	_	_	_	SNP:missense_variant,475,Gca/Tca,159,A/S,;	_	_	_	_	_	1	NWMN_0333
NWMN_0334	_	_	_	_	_	_	Del:frameshift_variant,feature_truncation,210,-,70,-,;	_	_	_	_	_	_	_	_	_	_	_	_	_	1	NWMN_0334
NWMN_0334	_	_	_	_	_	_	_	_	Ins:coding_sequence_variant,feature_elongation,248-249,cga/cgNCAATAATGTGCAAGTTGGGGATGGGCCCCa,83,-,;	_	_	_	_	_	_	_	_	_	_	_	1	NWMN_0334
NWMN_0334	_	_	_	_	_	Ins:coding_sequence_variant,feature_elongation,248-249,cga/cgNTAATGTGCAAGTTGGGGATGGGCCCCa,83,-,;	_	_	_	_	_	_	_	_	_	_	Ins:coding_sequence_variant,feature_elongation,248-249,cga/cgNTAATGTGCAAGTTGGGGATGGGCCCCa,83,-,;	_	_	_	2	NWMN_0334
NWMN_0334	_	_	_	_	_	_	Ins:frameshift_variant,feature_elongation,181-182,-,61,-,;	_	_	_	_	_	_	_	_	_	_	_	_	_	1	NWMN_0334
NWMN_0334	_	_	_	_	_	_	Ins:frameshift_variant,feature_elongation,182-183,-,61,-,;	_	_	_	_	_	_	_	_	_	_	_	_	_	1	NWMN_0334
NWMN_0334	_	_	_	_	_	_	Ins:frameshift_variant,feature_elongation,187-188,-,63,-,;	_	_	_	_	_	_	_	_	_	_	_	_	_	1	NWMN_0334
NWMN_0334	_	_	_	_	_	_	Ins:frameshift_variant,feature_elongation,193-194,-,65,-,;	_	_	_	_	_	_	_	_	_	_	_	_	_	1	NWMN_0334
NWMN_0334	_	_	_	_	_	_	Ins:frameshift_variant,feature_elongation,195-196,-,65-66,-,;	_	_	_	_	_	_	_	_	_	_	_	_	_	1	NWMN_0334
NWMN_0334	_	_	_	_	_	_	Ins:frameshift_variant,feature_elongation,200-201,-,67,-,;	_	_	_	_	_	_	_	_	_	_	_	_	_	1	NWMN_0334
NWMN_0334	_	_	_	_	Ins:frameshift_variant,feature_elongation,225-226,-,75-76,-,;	_	_	Ins:frameshift_variant,feature_elongation,225-226,-,75-76,-,;	_	_	_	Ins:frameshift_variant,feature_elongation,225-226,-,75-76,-,;	_	_	_	_	_	Ins:frameshift_variant,feature_elongation,225-226,-,75-76,-,;	_	_	4	NWMN_0334
NWMN_0334	_	_	_	_	_	_	Ins:frameshift_variant,feature_elongation,226-227,-,76,-,;	_	_	_	_	_	_	_	_	_	_	_	_	_	1	NWMN_0334
NWMN_0334	_	_	_	_	_	_	Ins:frameshift_variant,feature_elongation,237-238,-,79-80,-,;	_	_	_	_	_	_	_	_	_	_	_	_	_	1	NWMN_0334
NWMN_0334	_	_	_	_	_	_	Ins:frameshift_variant,feature_elongation,238-239,-,80,-,;	_	_	_	_	_	_	_	_	_	_	_	_	_	1	NWMN_0334
NWMN_0334	_	_	_	_	_	_	Ins:frameshift_variant,feature_elongation,244-245,-,82,-,;	_	_	_	_	_	_	_	_	_	_	_	_	_	1	NWMN_0334
NWMN_0334	_	_	_	_	_	_	Ins:frameshift_variant,feature_elongation,245-246,-,82,-,;	_	_	_	_	_	_	_	_	_	_	_	_	_	1	NWMN_0334
NWMN_0334	_	_	_	_	_	_	Ins:frameshift_variant,feature_elongation,246-247,-,82-83,-,;	_	_	_	_	_	_	_	_	_	_	_	_	_	1	NWMN_0334
NWMN_0334	_	_	_	_	_	_	_	_	_	_	Ins:frameshift_variant,feature_elongation,251-252,-,84,-,;	_	_	_	_	_	_	_	_	_	1	NWMN_0334
NWMN_0334	_	_	_	_	_	_	_	_	_	Ins:frameshift_variant,feature_elongation,251-252,-,84,-,;	_	_	_	_	_	_	_	_	_	_	1	NWMN_0334
NWMN_0334	_	_	_	_	Ins:frameshift_variant,feature_elongation,253-254,-,85,-,;	_	_	Ins:frameshift_variant,feature_elongation,253-254,-,85,-,;	_	_	_	Ins:frameshift_variant,feature_elongation,253-254,-,85,-,;	_	_	_	_	_	Ins:frameshift_variant,feature_elongation,253-254,-,85,-,;	_	_	4	NWMN_0334
NWMN_0334	_	_	_	_	_	_	_	_	_	_	_	_	_	Ins:frameshift_variant,feature_elongation,259-260,-,87,-,;	Ins:frameshift_variant,feature_elongation,259-260,-,87,-,;	_	_	_	_	_	2	NWMN_0334
NWMN_0334	_	_	_	_	_	_	_	_	_	_	_	_	_	Ins:frameshift_variant,feature_elongation,260-261,-,87,-,;	Ins:frameshift_variant,feature_elongation,260-261,-,87,-,;	_	_	_	_	_	2	NWMN_0334
NWMN_0334	_	_	_	_	_	_	_	_	_	_	_	_	_	Ins:inframe_insertion,coding_sequence_variant,258-259,-/NATGTG,86-87,-,;	Ins:inframe_insertion,coding_sequence_variant,258-259,-/NATGTG,86-87,-,;	_	_	_	_	_	2	NWMN_0334
NWMN_0334	_	_	_	_	_	_	_	_	_	_	_	_	_	Ins:missense_variant,feature_elongation,263-264,caa/caTAGAGAAATTGGGTCCGTAATTTCTACa,88,Q/HREIGSVIST,;	Ins:missense_variant,feature_elongation,263-264,caa/caTAGAGAAATTGGGTCCGTAATTTCTACa,88,Q/HREIGSVIST,;	_	_	_	_	_	2	NWMN_0334
NWMN_0334	_	_	_	_	_	_	_	_	_	_	_	_	_	SNP:missense_variant,184,Gag/Aag,62,E/K,;	_	_	_	_	_	_	1	NWMN_0334
NWMN_0334	_	_	_	_	_	_	SNP:missense_variant,186,gaG/gaT,62,E/D,;	_	_	_	_	_	_	_	_	_	_	_	_	_	1	NWMN_0334
NWMN_0334	_	_	_	_	_	_	SNP:missense_variant,191,tTc/tGc,64,F/C,;	_	_	_	_	_	_	_	_	_	_	_	_	_	1	NWMN_0334
NWMN_0334	_	SNP:missense_variant,193,Gaa/Aaa,65,E/K,;	_	_	_	_	_	_	_	_	_	_	_	_	_	_	_	_	_	_	1	NWMN_0334
NWMN_0334	_	_	_	_	_	_	SNP:missense_variant,197,aAg/aTg,66,K/M,;	_	_	_	_	_	_	_	_	_	_	_	_	_	1	NWMN_0334
NWMN_0334	_	_	_	_	_	_	SNP:missense_variant,198,aaG/aaT,66,K/N,;	_	_	_	_	_	_	_	_	_	_	_	_	_	1	NWMN_0334
NWMN_0334	_	_	_	_	_	_	SNP:missense_variant,203,tTc/tGc,68,F/C,;	_	_	_	_	_	_	_	_	_	_	_	_	_	1	NWMN_0334
NWMN_0334	_	_	_	_	_	_	SNP:missense_variant,212,cAa/cTa,71,Q/L,;	_	_	_	_	_	_	_	_	_	_	_	_	_	1	NWMN_0334
NWMN_0334	_	_	_	_	_	_	SNP:missense_variant,222,ttG/ttT,74,L/F,;	_	_	_	_	_	_	_	_	_	_	_	_	_	1	NWMN_0334
NWMN_0334	_	_	_	_	_	_	SNP:missense_variant,223,Gcg/Acg,75,A/T,;	_	_	_	_	_	_	_	_	_	_	_	_	_	1	NWMN_0334
NWMN_0334	_	_	_	_	SNP:missense_variant,224,gCg/gGg,75,A/G,;	_	_	SNP:missense_variant,224,gCg/gGg,75,A/G,;	_	_	_	SNP:missense_variant,224,gCg/gGg,75,A/G,;	_	_	_	_	_	SNP:missense_variant,224,gCg/gGg,75,A/G,;	_	_	4	NWMN_0334
NWMN_0334	_	_	_	_	_	_	SNP:missense_variant,227,gGg/gAg,76,G/E,;	_	_	_	_	_	_	_	_	_	_	_	_	_	1	NWMN_0334
NWMN_0334	_	_	_	_	_	_	SNP:missense_variant,229,Ccc/Acc,77,P/T,;	_	_	_	_	_	_	_	_	_	_	_	_	_	1	NWMN_0334
NWMN_0334	_	_	_	_	_	_	SNP:missense_variant,230,cCc/cTc,77,P/L,;	_	_	_	_	_	_	_	_	_	_	_	_	_	1	NWMN_0334
NWMN_0334	_	_	_	_	_	_	SNP:missense_variant,232,Caa/Aaa,78,Q/K,;	_	_	_	_	_	_	_	_	_	_	_	_	_	1	NWMN_0334
NWMN_0334	_	_	_	_	_	_	SNP:missense_variant,235,Cat/Aat,79,H/N,;	_	_	_	_	_	_	_	_	_	_	_	_	_	1	NWMN_0334
NWMN_0334	_	_	_	_	_	SNP:missense_variant,235,Cat/Gat,79,H/D,;	_	_	_	_	_	_	_	_	_	_	_	_	_	_	1	NWMN_0334
NWMN_0334	_	_	_	_	_	_	SNP:missense_variant,242,gAa/gGa,81,E/G,;	_	_	_	_	_	_	_	_	_	_	_	_	_	1	NWMN_0334
NWMN_0334	_	_	_	_	SNP:missense_variant,244,Ttt/Att,82,F/I,;	_	_	SNP:missense_variant,244,Ttt/Att,82,F/I,;	_	_	_	SNP:missense_variant,244,Ttt/Att,82,F/I,;	_	_	_	_	_	SNP:missense_variant,244,Ttt/Att,82,F/I,;	_	_	4	NWMN_0334
NWMN_0334	_	_	_	_	SNP:missense_variant,247,Cga/Gga,83,R/G,;	_	_	SNP:missense_variant,247,Cga/Gga,83,R/G,;	_	_	_	SNP:missense_variant,247,Cga/Gga,83,R/G,;	_	_	_	_	_	SNP:missense_variant,247,Cga/Gga,83,R/G,;	_	_	4	NWMN_0334
NWMN_0334	_	_	_	_	SNP:missense_variant,251,aAa/aCa,84,K/T,;	_	_	SNP:missense_variant,251,aAa/aCa,84,K/T,;	_	_	_	SNP:missense_variant,251,aAa/aCa,84,K/T,;	_	_	_	_	_	SNP:missense_variant,251,aAa/aCa,84,K/T,;	_	_	4	NWMN_0334
NWMN_0334	_	_	_	_	SNP:missense_variant,252,aaA/aaC,84,K/N,;	_	_	SNP:missense_variant,252,aaA/aaC,84,K/N,;	_	_	_	SNP:missense_variant,252,aaA/aaC,84,K/N,;	_	_	_	_	_	SNP:missense_variant,252,aaA/aaC,84,K/N,;	_	_	4	NWMN_0334
NWMN_0334	_	_	_	_	SNP:missense_variant,256,Att/Ttt,86,I/F,;	_	_	SNP:missense_variant,256,Att/Ttt,86,I/F,;	_	_	_	SNP:missense_variant,256,Att/Ttt,86,I/F,;	_	_	_	_	_	SNP:missense_variant,256,Att/Ttt,86,I/F,;	_	_	4	NWMN_0334
NWMN_0334	_	_	_	_	_	_	SNP:stop_gained,208,Aag/Tag,70,K/*,;	_	_	_	_	_	_	_	_	_	_	_	_	_	1	NWMN_0334
NWMN_0334	_	_	_	_	_	_	SNP:stop_gained,211,Caa/Taa,71,Q/*,;	_	_	_	_	_	_	_	_	_	_	_	_	_	1	NWMN_0334
NWMN_0334	_	_	_	_	_	_	SNP:stop_gained,216,tgC/tgA,72,C/*,;	_	_	_	_	_	_	_	_	_	_	_	_	_	1	NWMN_0334
NWMN_0334	_	_	_	_	_	_	SNP:stop_gained,217,Aag/Tag,73,K/*,;	_	_	_	_	_	_	_	_	_	_	_	_	_	1	NWMN_0334
NWMN_0334	_	_	_	_	SNP:stop_gained,250,Aaa/Taa,84,K/*,;	_	_	SNP:stop_gained,250,Aaa/Taa,84,K/*,;	_	_	_	SNP:stop_gained,250,Aaa/Taa,84,K/*,;	_	_	_	_	_	SNP:stop_gained,250,Aaa/Taa,84,K/*,;	_	_	4	NWMN_0334
NWMN_0335	_	_	_	_	_	_	_	_	_	_	_	_	_	_	_	_	_	Del:frameshift_variant,feature_truncation,401,-,134,-,;	_	_	1	NWMN_0335
NWMN_0335	_	_	_	_	_	_	_	_	_	_	_	_	_	_	_	_	_	Del:frameshift_variant,feature_truncation,410-411,-,137,-,;	_	_	1	NWMN_0335
NWMN_0335	_	_	_	_	_	_	_	_	_	_	_	_	_	_	_	_	_	Del:missense_variant,feature_truncation,414-425,gaAAAAAGCCGGGCt/gat,138-142,EKSRA/D,;	_	_	1	NWMN_0335
NWMN_0336	_	_	_	_	_	_	_	_	_	_	_	Ins:upstream_gene_variant,-,-,-,-,DISTANCE=91;	_	_	_	_	_	_	_	_	1	NWMN_0336
NWMN_0336	_	_	_	_	_	_	_	_	_	_	_	Ins:upstream_gene_variant,-,-,-,-,DISTANCE=93;	_	_	_	_	_	_	_	_	1	NWMN_0336
NWMN_0336	_	_	_	_	_	_	_	_	_	_	_	_	SNP:upstream_gene_variant,-,-,-,-,DISTANCE=49;	_	_	_	_	_	_	_	1	NWMN_0336
NWMN_0338	Del:frameshift_variant,feature_truncation,418,-,140,-,;	_	Del:frameshift_variant,feature_truncation,418,-,140,-,;	_	_	_	_	_	_	_	_	_	_	_	_	Del:frameshift_variant,feature_truncation,418,-,140,-,;	_	_	_	_	3	NWMN_0338
NWMN_0338	_	_	_	_	_	_	_	_	_	_	_	_	_	_	_	Ins:frameshift_variant,feature_elongation,1433-1434,-,478,-,;	_	_	_	_	1	NWMN_0338
NWMN_0338	_	SNP:missense_variant,1430,gCt/gAt,477,A/D,;	_	_	_	_	_	_	_	_	_	_	_	_	_	_	_	_	_	_	1	NWMN_0338
NWMN_0339	_	_	_	_	_	_	_	_	_	_	_	_	_	_	_	_	_	Del:downstream_gene_variant,-,-,-,-,DISTANCE=25;	_	_	1	NWMN_0339
NWMN_0339	_	_	_	_	_	_	_	_	_	_	_	_	_	_	_	_	_	Del:downstream_gene_variant,-,-,-,-,DISTANCE=27;	_	_	1	NWMN_0339
NWMN_0339	_	_	_	_	_	_	_	_	_	_	_	_	_	_	_	_	_	Del:downstream_gene_variant,-,-,-,-,DISTANCE=29;	_	_	1	NWMN_0339
NWMN_0339	_	_	_	_	_	_	Del:frameshift_variant,feature_truncation,131,-,44,-,;	_	_	_	Del:frameshift_variant,feature_truncation,131,-,44,-,;	Del:frameshift_variant,feature_truncation,131,-,44,-,;	_	_	_	_	_	_	_	_	3	NWMN_0339
NWMN_0339	_	_	_	_	_	_	_	_	_	_	_	_	Del:frameshift_variant,feature_truncation,414,-,138,-,;	_	_	_	Del:frameshift_variant,feature_truncation,414,-,138,-,;	_	_	_	2	NWMN_0339
NWMN_0339	Ins:downstream_gene_variant,-,-,-,-,DISTANCE=43;	_	_	_	_	_	Ins:downstream_gene_variant,-,-,-,-,DISTANCE=43;	_	_	_	_	_	_	_	_	_	Ins:downstream_gene_variant,-,-,-,-,DISTANCE=43;	Ins:downstream_gene_variant,-,-,-,-,DISTANCE=43;	Ins:downstream_gene_variant,-,-,-,-,DISTANCE=43;	_	5	NWMN_0339
NWMN_0339	_	_	_	_	_	_	_	_	_	_	_	_	_	_	_	_	_	_	SNP:downstream_gene_variant,-,-,-,-,DISTANCE=25;	_	1	NWMN_0339
NWMN_0339	_	_	_	_	_	_	_	_	_	_	_	_	_	_	_	_	_	_	SNP:downstream_gene_variant,-,-,-,-,DISTANCE=26;	_	1	NWMN_0339
NWMN_0339	_	_	_	_	_	_	_	_	_	_	_	_	_	_	_	_	_	SNP:downstream_gene_variant,-,-,-,-,DISTANCE=33;	_	_	1	NWMN_0339
NWMN_0339	_	_	_	_	_	_	_	_	_	_	_	_	_	_	_	_	_	SNP:downstream_gene_variant,-,-,-,-,DISTANCE=35;	_	_	1	NWMN_0339
NWMN_0339	SNP:downstream_gene_variant,-,-,-,-,DISTANCE=42;	_	_	_	_	_	SNP:downstream_gene_variant,-,-,-,-,DISTANCE=42;	_	_	_	_	_	_	_	_	_	SNP:downstream_gene_variant,-,-,-,-,DISTANCE=42;	SNP:downstream_gene_variant,-,-,-,-,DISTANCE=42;	SNP:downstream_gene_variant,-,-,-,-,DISTANCE=42;	_	5	NWMN_0339
NWMN_0339	_	_	_	SNP:missense_variant,133,Gtg/Ttg,45,V/L,;	_	_	SNP:missense_variant,133,Gtg/Ttg,45,V/L,;	_	_	_	SNP:missense_variant,133,Gtg/Ttg,45,V/L,;	SNP:missense_variant,133,Gtg/Ttg,45,V/L,;	_	_	_	SNP:missense_variant,133,Gtg/Ttg,45,V/L,;	_	SNP:missense_variant,133,Gtg/Ttg,45,V/L,;	_	_	6	NWMN_0339
NWMN_0342	_	_	_	Del:frameshift_variant,feature_truncation,595,-,199,-,;	_	_	_	_	_	_	_	_	_	_	_	_	_	_	_	_	1	NWMN_0342
NWMN_0342	_	_	_	_	_	_	_	_	_	_	_	_	_	_	Del:frameshift_variant,feature_truncation,597,-,199,-,;	_	_	_	_	_	1	NWMN_0342
NWMN_0342	_	_	_	_	_	_	_	_	_	_	_	_	_	_	_	_	_	Ins:frameshift_variant,feature_elongation,585-586,-,195-196,-,;	_	_	1	NWMN_0342
NWMN_0342	_	Ins:upstream_gene_variant,-,-,-,-,DISTANCE=168;	_	_	_	_	_	_	_	_	_	_	_	_	_	_	_	_	_	_	1	NWMN_0342
NWMN_0344	_	_	_	_	_	_	_	_	_	_	_	_	_	_	Del:downstream_gene_variant,-,-,-,-,DISTANCE=106;	_	_	_	_	_	1	NWMN_0344
NWMN_0344	_	_	Del:downstream_gene_variant,-,-,-,-,DISTANCE=128;	_	Del:downstream_gene_variant,-,-,-,-,DISTANCE=128;	Del:downstream_gene_variant,-,-,-,-,DISTANCE=128;	_	Del:downstream_gene_variant,-,-,-,-,DISTANCE=128;	Del:downstream_gene_variant,-,-,-,-,DISTANCE=128;	_	_	_	_	_	_	Del:downstream_gene_variant,-,-,-,-,DISTANCE=128;	Del:downstream_gene_variant,-,-,-,-,DISTANCE=128;	_	_	Del:downstream_gene_variant,-,-,-,-,DISTANCE=128;	8	NWMN_0344
NWMN_0344	_	_	Del:downstream_gene_variant,-,-,-,-,DISTANCE=179;	_	Del:downstream_gene_variant,-,-,-,-,DISTANCE=179;	Del:downstream_gene_variant,-,-,-,-,DISTANCE=179;	_	Del:downstream_gene_variant,-,-,-,-,DISTANCE=179;	Del:downstream_gene_variant,-,-,-,-,DISTANCE=179;	_	_	_	_	_	_	Del:downstream_gene_variant,-,-,-,-,DISTANCE=179;	Del:downstream_gene_variant,-,-,-,-,DISTANCE=179;	_	_	Del:downstream_gene_variant,-,-,-,-,DISTANCE=179;	8	NWMN_0344
NWMN_0344	_	_	_	_	_	_	_	_	_	_	_	_	_	_	_	_	_	_	Del:downstream_gene_variant,-,-,-,-,DISTANCE=2;	_	1	NWMN_0344
NWMN_0344	_	_	_	Del:downstream_gene_variant,-,-,-,-,DISTANCE=3;	_	_	_	_	_	_	_	_	_	_	_	_	_	_	_	_	1	NWMN_0344
NWMN_0344	_	_	_	_	_	_	_	_	_	_	_	_	_	_	_	_	_	_	Del:downstream_gene_variant,-,-,-,-,DISTANCE=99;	_	1	NWMN_0344
NWMN_0344	_	_	Ins:downstream_gene_variant,-,-,-,-,DISTANCE=101;	_	Ins:downstream_gene_variant,-,-,-,-,DISTANCE=101;	Ins:downstream_gene_variant,-,-,-,-,DISTANCE=101;	_	Ins:downstream_gene_variant,-,-,-,-,DISTANCE=101;	Ins:downstream_gene_variant,-,-,-,-,DISTANCE=101;	_	_	_	_	_	_	Ins:downstream_gene_variant,-,-,-,-,DISTANCE=101;	Ins:downstream_gene_variant,-,-,-,-,DISTANCE=101;	_	_	Ins:downstream_gene_variant,-,-,-,-,DISTANCE=101;	8	NWMN_0344
NWMN_0344	_	_	Ins:downstream_gene_variant,-,-,-,-,DISTANCE=132;	_	Ins:downstream_gene_variant,-,-,-,-,DISTANCE=132;	Ins:downstream_gene_variant,-,-,-,-,DISTANCE=132;	_	Ins:downstream_gene_variant,-,-,-,-,DISTANCE=132;	Ins:downstream_gene_variant,-,-,-,-,DISTANCE=132;	_	_	_	_	_	_	Ins:downstream_gene_variant,-,-,-,-,DISTANCE=132;	Ins:downstream_gene_variant,-,-,-,-,DISTANCE=132;	_	_	Ins:downstream_gene_variant,-,-,-,-,DISTANCE=132;	8	NWMN_0344
NWMN_0344	_	_	SNP:downstream_gene_variant,-,-,-,-,DISTANCE=102;	_	SNP:downstream_gene_variant,-,-,-,-,DISTANCE=102;	SNP:downstream_gene_variant,-,-,-,-,DISTANCE=102;	_	SNP:downstream_gene_variant,-,-,-,-,DISTANCE=102;	SNP:downstream_gene_variant,-,-,-,-,DISTANCE=102;	_	_	_	_	_	_	SNP:downstream_gene_variant,-,-,-,-,DISTANCE=102;	SNP:downstream_gene_variant,-,-,-,-,DISTANCE=102;	_	_	SNP:downstream_gene_variant,-,-,-,-,DISTANCE=102;	8	NWMN_0344
NWMN_0344	_	_	SNP:downstream_gene_variant,-,-,-,-,DISTANCE=107;	_	SNP:downstream_gene_variant,-,-,-,-,DISTANCE=107;	SNP:downstream_gene_variant,-,-,-,-,DISTANCE=107;	_	SNP:downstream_gene_variant,-,-,-,-,DISTANCE=107;	SNP:downstream_gene_variant,-,-,-,-,DISTANCE=107;	_	_	_	_	_	_	SNP:downstream_gene_variant,-,-,-,-,DISTANCE=107;	SNP:downstream_gene_variant,-,-,-,-,DISTANCE=107;	_	_	SNP:downstream_gene_variant,-,-,-,-,DISTANCE=107;	8	NWMN_0344
NWMN_0344	_	_	SNP:downstream_gene_variant,-,-,-,-,DISTANCE=110;	_	SNP:downstream_gene_variant,-,-,-,-,DISTANCE=110;	SNP:downstream_gene_variant,-,-,-,-,DISTANCE=110;	_	SNP:downstream_gene_variant,-,-,-,-,DISTANCE=110;	SNP:downstream_gene_variant,-,-,-,-,DISTANCE=110;	_	_	_	_	_	_	SNP:downstream_gene_variant,-,-,-,-,DISTANCE=110;	SNP:downstream_gene_variant,-,-,-,-,DISTANCE=110;	_	_	SNP:downstream_gene_variant,-,-,-,-,DISTANCE=110;	8	NWMN_0344
NWMN_0344	_	_	SNP:downstream_gene_variant,-,-,-,-,DISTANCE=111;	_	SNP:downstream_gene_variant,-,-,-,-,DISTANCE=111;	SNP:downstream_gene_variant,-,-,-,-,DISTANCE=111;	_	SNP:downstream_gene_variant,-,-,-,-,DISTANCE=111;	SNP:downstream_gene_variant,-,-,-,-,DISTANCE=111;	_	_	_	_	_	_	SNP:downstream_gene_variant,-,-,-,-,DISTANCE=111;	SNP:downstream_gene_variant,-,-,-,-,DISTANCE=111;	_	_	SNP:downstream_gene_variant,-,-,-,-,DISTANCE=111;	8	NWMN_0344
NWMN_0344	_	_	SNP:downstream_gene_variant,-,-,-,-,DISTANCE=121;	_	SNP:downstream_gene_variant,-,-,-,-,DISTANCE=121;	SNP:downstream_gene_variant,-,-,-,-,DISTANCE=121;	_	SNP:downstream_gene_variant,-,-,-,-,DISTANCE=121;	SNP:downstream_gene_variant,-,-,-,-,DISTANCE=121;	_	_	_	_	_	_	SNP:downstream_gene_variant,-,-,-,-,DISTANCE=121;	SNP:downstream_gene_variant,-,-,-,-,DISTANCE=121;	_	_	SNP:downstream_gene_variant,-,-,-,-,DISTANCE=121;	8	NWMN_0344
NWMN_0344	_	_	SNP:downstream_gene_variant,-,-,-,-,DISTANCE=130;	_	SNP:downstream_gene_variant,-,-,-,-,DISTANCE=130;	SNP:downstream_gene_variant,-,-,-,-,DISTANCE=130;	_	SNP:downstream_gene_variant,-,-,-,-,DISTANCE=130;	SNP:downstream_gene_variant,-,-,-,-,DISTANCE=130;	_	_	_	_	_	_	SNP:downstream_gene_variant,-,-,-,-,DISTANCE=130;	SNP:downstream_gene_variant,-,-,-,-,DISTANCE=130;	_	_	SNP:downstream_gene_variant,-,-,-,-,DISTANCE=130;	8	NWMN_0344
NWMN_0344	_	_	SNP:downstream_gene_variant,-,-,-,-,DISTANCE=134;	_	SNP:downstream_gene_variant,-,-,-,-,DISTANCE=134;	SNP:downstream_gene_variant,-,-,-,-,DISTANCE=134;	_	SNP:downstream_gene_variant,-,-,-,-,DISTANCE=134;	SNP:downstream_gene_variant,-,-,-,-,DISTANCE=134;	_	_	_	_	_	_	SNP:downstream_gene_variant,-,-,-,-,DISTANCE=134;	SNP:downstream_gene_variant,-,-,-,-,DISTANCE=134;	_	_	SNP:downstream_gene_variant,-,-,-,-,DISTANCE=134;	8	NWMN_0344
NWMN_0344	_	_	SNP:downstream_gene_variant,-,-,-,-,DISTANCE=144;	_	SNP:downstream_gene_variant,-,-,-,-,DISTANCE=144;	SNP:downstream_gene_variant,-,-,-,-,DISTANCE=144;	_	SNP:downstream_gene_variant,-,-,-,-,DISTANCE=144;	SNP:downstream_gene_variant,-,-,-,-,DISTANCE=144;	_	_	_	_	_	_	SNP:downstream_gene_variant,-,-,-,-,DISTANCE=144;	SNP:downstream_gene_variant,-,-,-,-,DISTANCE=144;	_	_	SNP:downstream_gene_variant,-,-,-,-,DISTANCE=144;	8	NWMN_0344
NWMN_0344	_	_	SNP:downstream_gene_variant,-,-,-,-,DISTANCE=147;	_	SNP:downstream_gene_variant,-,-,-,-,DISTANCE=147;	SNP:downstream_gene_variant,-,-,-,-,DISTANCE=147;	_	SNP:downstream_gene_variant,-,-,-,-,DISTANCE=147;	SNP:downstream_gene_variant,-,-,-,-,DISTANCE=147;	_	_	_	_	_	_	SNP:downstream_gene_variant,-,-,-,-,DISTANCE=147;	SNP:downstream_gene_variant,-,-,-,-,DISTANCE=147;	_	_	SNP:downstream_gene_variant,-,-,-,-,DISTANCE=147;	8	NWMN_0344
NWMN_0344	_	_	SNP:downstream_gene_variant,-,-,-,-,DISTANCE=148;	_	SNP:downstream_gene_variant,-,-,-,-,DISTANCE=148;	SNP:downstream_gene_variant,-,-,-,-,DISTANCE=148;	_	SNP:downstream_gene_variant,-,-,-,-,DISTANCE=148;	SNP:downstream_gene_variant,-,-,-,-,DISTANCE=148;	_	_	_	_	_	_	SNP:downstream_gene_variant,-,-,-,-,DISTANCE=148;	SNP:downstream_gene_variant,-,-,-,-,DISTANCE=148;	_	_	SNP:downstream_gene_variant,-,-,-,-,DISTANCE=148;	8	NWMN_0344
NWMN_0344	_	_	SNP:downstream_gene_variant,-,-,-,-,DISTANCE=150;	_	SNP:downstream_gene_variant,-,-,-,-,DISTANCE=150;	SNP:downstream_gene_variant,-,-,-,-,DISTANCE=150;	_	SNP:downstream_gene_variant,-,-,-,-,DISTANCE=150;	SNP:downstream_gene_variant,-,-,-,-,DISTANCE=150;	_	_	_	_	_	_	SNP:downstream_gene_variant,-,-,-,-,DISTANCE=150;	SNP:downstream_gene_variant,-,-,-,-,DISTANCE=150;	_	_	SNP:downstream_gene_variant,-,-,-,-,DISTANCE=150;	8	NWMN_0344
NWMN_0344	_	_	SNP:downstream_gene_variant,-,-,-,-,DISTANCE=154;	_	SNP:downstream_gene_variant,-,-,-,-,DISTANCE=154;	SNP:downstream_gene_variant,-,-,-,-,DISTANCE=154;	_	SNP:downstream_gene_variant,-,-,-,-,DISTANCE=154;	SNP:downstream_gene_variant,-,-,-,-,DISTANCE=154;	_	_	_	_	_	_	SNP:downstream_gene_variant,-,-,-,-,DISTANCE=154;	SNP:downstream_gene_variant,-,-,-,-,DISTANCE=154;	_	_	SNP:downstream_gene_variant,-,-,-,-,DISTANCE=154;	8	NWMN_0344
NWMN_0344	_	_	SNP:downstream_gene_variant,-,-,-,-,DISTANCE=158;	_	SNP:downstream_gene_variant,-,-,-,-,DISTANCE=158;	SNP:downstream_gene_variant,-,-,-,-,DISTANCE=158;	_	SNP:downstream_gene_variant,-,-,-,-,DISTANCE=158;	SNP:downstream_gene_variant,-,-,-,-,DISTANCE=158;	_	_	_	_	_	_	SNP:downstream_gene_variant,-,-,-,-,DISTANCE=158;	SNP:downstream_gene_variant,-,-,-,-,DISTANCE=158;	_	_	SNP:downstream_gene_variant,-,-,-,-,DISTANCE=158;	8	NWMN_0344
NWMN_0344	_	_	SNP:downstream_gene_variant,-,-,-,-,DISTANCE=169;	_	SNP:downstream_gene_variant,-,-,-,-,DISTANCE=169;	SNP:downstream_gene_variant,-,-,-,-,DISTANCE=169;	_	SNP:downstream_gene_variant,-,-,-,-,DISTANCE=169;	SNP:downstream_gene_variant,-,-,-,-,DISTANCE=169;	_	_	_	_	_	_	SNP:downstream_gene_variant,-,-,-,-,DISTANCE=169;	SNP:downstream_gene_variant,-,-,-,-,DISTANCE=169;	_	_	SNP:downstream_gene_variant,-,-,-,-,DISTANCE=169;	8	NWMN_0344
NWMN_0344	_	_	SNP:downstream_gene_variant,-,-,-,-,DISTANCE=170;	_	SNP:downstream_gene_variant,-,-,-,-,DISTANCE=170;	SNP:downstream_gene_variant,-,-,-,-,DISTANCE=170;	_	SNP:downstream_gene_variant,-,-,-,-,DISTANCE=170;	SNP:downstream_gene_variant,-,-,-,-,DISTANCE=170;	_	_	_	_	_	_	SNP:downstream_gene_variant,-,-,-,-,DISTANCE=170;	SNP:downstream_gene_variant,-,-,-,-,DISTANCE=170;	_	_	SNP:downstream_gene_variant,-,-,-,-,DISTANCE=170;	8	NWMN_0344
NWMN_0344	_	_	SNP:downstream_gene_variant,-,-,-,-,DISTANCE=171;	_	SNP:downstream_gene_variant,-,-,-,-,DISTANCE=171;	SNP:downstream_gene_variant,-,-,-,-,DISTANCE=171;	_	SNP:downstream_gene_variant,-,-,-,-,DISTANCE=171;	SNP:downstream_gene_variant,-,-,-,-,DISTANCE=171;	_	_	_	_	_	_	SNP:downstream_gene_variant,-,-,-,-,DISTANCE=171;	SNP:downstream_gene_variant,-,-,-,-,DISTANCE=171;	_	_	SNP:downstream_gene_variant,-,-,-,-,DISTANCE=171;	8	NWMN_0344
NWMN_0344	_	_	_	_	SNP:downstream_gene_variant,-,-,-,-,DISTANCE=3;	_	_	_	_	_	_	_	_	_	_	_	_	_	_	_	1	NWMN_0344
NWMN_0344	_	_	_	_	_	_	_	_	_	_	_	_	_	_	_	_	_	_	SNP:downstream_gene_variant,-,-,-,-,DISTANCE=4;	_	1	NWMN_0344
NWMN_0344	_	_	_	_	_	_	_	_	_	_	_	_	_	_	_	_	_	_	SNP:downstream_gene_variant,-,-,-,-,DISTANCE=6;	_	1	NWMN_0344
NWMN_0345	_	_	_	_	Del:frameshift_variant,feature_truncation,1005,-,335,-,;	_	Del:frameshift_variant,feature_truncation,1005,-,335,-,;	_	_	_	_	_	Del:frameshift_variant,feature_truncation,1005,-,335,-,;	_	_	_	_	_	_	_	3	NWMN_0345
NWMN_0345	_	_	_	_	Del:frameshift_variant,feature_truncation,1007,-,336,-,;	_	Del:frameshift_variant,feature_truncation,1007,-,336,-,;	_	_	_	_	_	Del:frameshift_variant,feature_truncation,1007,-,336,-,;	_	_	_	_	_	_	_	3	NWMN_0345
NWMN_0345	_	_	_	_	_	_	_	_	_	_	_	_	_	_	_	_	_	Del:frameshift_variant,feature_truncation,432-433,-,144-145,-,;	_	_	1	NWMN_0345
NWMN_0345	_	_	_	_	_	_	_	_	_	_	_	_	_	_	_	_	_	Del:inframe_deletion,421-423,TGT/-,141,C/-,;	_	_	1	NWMN_0345
NWMN_0345	_	_	Ins:downstream_gene_variant,-,-,-,-,DISTANCE=154;	_	Ins:downstream_gene_variant,-,-,-,-,DISTANCE=154;	Ins:downstream_gene_variant,-,-,-,-,DISTANCE=154;	_	Ins:downstream_gene_variant,-,-,-,-,DISTANCE=154;	Ins:downstream_gene_variant,-,-,-,-,DISTANCE=154;	_	_	_	_	_	_	Ins:downstream_gene_variant,-,-,-,-,DISTANCE=154;	Ins:downstream_gene_variant,-,-,-,-,DISTANCE=154;	_	_	Ins:downstream_gene_variant,-,-,-,-,DISTANCE=154;	8	NWMN_0345
NWMN_0345	_	_	Ins:downstream_gene_variant,-,-,-,-,DISTANCE=160;	_	Ins:downstream_gene_variant,-,-,-,-,DISTANCE=160;	Ins:downstream_gene_variant,-,-,-,-,DISTANCE=160;	_	Ins:downstream_gene_variant,-,-,-,-,DISTANCE=160;	Ins:downstream_gene_variant,-,-,-,-,DISTANCE=160;	_	_	_	_	_	_	Ins:downstream_gene_variant,-,-,-,-,DISTANCE=160;	Ins:downstream_gene_variant,-,-,-,-,DISTANCE=160;	_	_	Ins:downstream_gene_variant,-,-,-,-,DISTANCE=160;	8	NWMN_0345
NWMN_0345	_	_	Ins:downstream_gene_variant,-,-,-,-,DISTANCE=166;	_	Ins:downstream_gene_variant,-,-,-,-,DISTANCE=166;	Ins:downstream_gene_variant,-,-,-,-,DISTANCE=166;	_	Ins:downstream_gene_variant,-,-,-,-,DISTANCE=166;	Ins:downstream_gene_variant,-,-,-,-,DISTANCE=166;	_	_	_	_	_	_	Ins:downstream_gene_variant,-,-,-,-,DISTANCE=166;	Ins:downstream_gene_variant,-,-,-,-,DISTANCE=166;	_	_	Ins:downstream_gene_variant,-,-,-,-,DISTANCE=166;	8	NWMN_0345
NWMN_0345	_	_	Ins:downstream_gene_variant,-,-,-,-,DISTANCE=173;	_	Ins:downstream_gene_variant,-,-,-,-,DISTANCE=173;	Ins:downstream_gene_variant,-,-,-,-,DISTANCE=173;	_	Ins:downstream_gene_variant,-,-,-,-,DISTANCE=173;	Ins:downstream_gene_variant,-,-,-,-,DISTANCE=173;	_	_	_	_	_	_	Ins:downstream_gene_variant,-,-,-,-,DISTANCE=173;	Ins:downstream_gene_variant,-,-,-,-,DISTANCE=173;	_	_	Ins:downstream_gene_variant,-,-,-,-,DISTANCE=173;	8	NWMN_0345
NWMN_0345	_	_	SNP:downstream_gene_variant,-,-,-,-,DISTANCE=170;	_	SNP:downstream_gene_variant,-,-,-,-,DISTANCE=170;	SNP:downstream_gene_variant,-,-,-,-,DISTANCE=170;	_	SNP:downstream_gene_variant,-,-,-,-,DISTANCE=170;	SNP:downstream_gene_variant,-,-,-,-,DISTANCE=170;	_	_	_	_	_	_	SNP:downstream_gene_variant,-,-,-,-,DISTANCE=170;	SNP:downstream_gene_variant,-,-,-,-,DISTANCE=170;	_	_	SNP:downstream_gene_variant,-,-,-,-,DISTANCE=170;	8	NWMN_0345
NWMN_0345	_	_	SNP:downstream_gene_variant,-,-,-,-,DISTANCE=172;	_	SNP:downstream_gene_variant,-,-,-,-,DISTANCE=172;	SNP:downstream_gene_variant,-,-,-,-,DISTANCE=172;	_	SNP:downstream_gene_variant,-,-,-,-,DISTANCE=172;	SNP:downstream_gene_variant,-,-,-,-,DISTANCE=172;	_	_	_	_	_	_	SNP:downstream_gene_variant,-,-,-,-,DISTANCE=172;	SNP:downstream_gene_variant,-,-,-,-,DISTANCE=172;	_	_	SNP:downstream_gene_variant,-,-,-,-,DISTANCE=172;	8	NWMN_0345
NWMN_0345	_	_	SNP:downstream_gene_variant,-,-,-,-,DISTANCE=180;	_	SNP:downstream_gene_variant,-,-,-,-,DISTANCE=180;	SNP:downstream_gene_variant,-,-,-,-,DISTANCE=180;	_	SNP:downstream_gene_variant,-,-,-,-,DISTANCE=180;	SNP:downstream_gene_variant,-,-,-,-,DISTANCE=180;	_	_	_	_	_	_	SNP:downstream_gene_variant,-,-,-,-,DISTANCE=180;	SNP:downstream_gene_variant,-,-,-,-,DISTANCE=180;	_	_	SNP:downstream_gene_variant,-,-,-,-,DISTANCE=180;	8	NWMN_0345
NWMN_0346	_	_	_	_	_	_	_	_	_	_	_	_	_	Ins:frameshift_variant,feature_elongation,763-764,-,255,-,;	_	_	_	_	_	_	1	NWMN_0346
NWMN_0347	_	_	_	_	_	_	_	_	_	_	_	_	_	_	_	_	_	SNP:missense_variant,686,aGc/aTc,229,S/I,;	_	_	1	NWMN_0347
NWMN_0348	_	Del:frameshift_variant,feature_truncation,1366,-,456,-,;	_	_	_	_	_	_	_	_	_	_	_	_	_	_	_	_	_	_	1	NWMN_0348
NWMN_0348	Del:frameshift_variant,feature_truncation,1779,-,593,-,;	_	_	_	_	_	_	_	_	_	_	_	_	_	_	_	_	_	_	_	1	NWMN_0348
NWMN_0348	_	_	_	_	_	_	_	_	_	_	_	Del:frameshift_variant,feature_truncation,792,-,264,-,;	_	_	_	_	_	_	_	_	1	NWMN_0348
NWMN_0348	_	Ins:downstream_gene_variant,-,-,-,-,DISTANCE=7;	_	_	_	_	_	_	_	_	_	_	_	_	_	_	_	_	_	_	1	NWMN_0348
NWMN_0348	_	_	_	_	_	_	_	_	_	_	_	_	_	Ins:frameshift_variant,feature_elongation,1778-1779,-,593,-,;	_	_	_	_	_	_	1	NWMN_0348
NWMN_0348	_	_	_	_	_	_	_	_	_	_	_	_	_	Ins:frameshift_variant,feature_elongation,1779-1780,-,593-594,-,;	_	_	_	_	_	_	1	NWMN_0348
NWMN_0348	_	_	_	_	_	_	_	_	_	Ins:frameshift_variant,feature_elongation,1866-1867,-,622-623,-,;	_	_	_	Ins:frameshift_variant,feature_elongation,1866-1867,-,622-623,-,;	_	_	_	_	_	_	2	NWMN_0348
NWMN_0348	_	_	_	_	_	_	_	_	_	_	_	Ins:frameshift_variant,feature_elongation,668-669,-,223,-,;	_	_	_	_	_	_	_	_	1	NWMN_0348
NWMN_0348	_	_	_	_	_	_	SNP:downstream_gene_variant,-,-,-,-,DISTANCE=3;	_	_	_	_	_	_	_	_	_	_	_	_	_	1	NWMN_0348
NWMN_0348	_	SNP:missense_variant,1412,cAc/cTc,471,H/L,;	_	_	_	_	_	_	_	_	_	_	_	_	_	_	_	SNP:missense_variant,1412,cAc/cTc,471,H/L,;	_	_	2	NWMN_0348
NWMN_0349	_	_	_	_	_	Del:frameshift_variant,feature_truncation,1184,-,395,-,;	_	_	_	_	_	_	_	_	_	_	_	Del:frameshift_variant,feature_truncation,1184,-,395,-,;	_	_	2	NWMN_0349
NWMN_0349	_	_	Ins:frameshift_variant,feature_elongation,1066-1067,-,356,-,;	_	_	_	_	_	_	_	_	_	_	_	_	_	_	_	_	_	1	NWMN_0349
NWMN_0349	_	_	_	_	SNP:missense_variant,1066,Gca/Tca,356,A/S,;	_	_	_	_	_	_	_	_	_	_	_	_	_	_	_	1	NWMN_0349
NWMN_0349	_	_	_	_	_	SNP:missense_variant,1183,Ggc/Tgc,395,G/C,;	_	_	_	_	_	_	_	_	_	_	_	SNP:missense_variant,1183,Ggc/Tgc,395,G/C,;	_	_	2	NWMN_0349
NWMN_0350	_	_	_	_	_	Ins:frameshift_variant,feature_elongation,180-181,-,60-61,-,;	_	_	_	_	_	_	_	_	_	_	_	_	_	_	1	NWMN_0350
NWMN_0350	_	_	_	_	_	Ins:frameshift_variant,feature_elongation,183-184,-,61-62,-,;	_	_	_	_	_	_	_	_	_	_	_	_	_	_	1	NWMN_0350
NWMN_0351	_	_	_	_	_	_	_	_	_	_	_	Ins:frameshift_variant,feature_elongation,145-146,-,49,-,;	_	_	Ins:frameshift_variant,feature_elongation,145-146,-,49,-,;	_	_	_	_	_	2	NWMN_0351
NWMN_0353	_	Del:downstream_gene_variant,-,-,-,-,DISTANCE=65;	_	_	_	_	_	_	_	_	_	_	_	_	_	_	_	_	_	_	1	NWMN_0353
NWMN_0353	_	_	_	_	_	Del:downstream_gene_variant,-,-,-,-,DISTANCE=67;	_	_	_	_	_	_	_	_	_	_	_	_	_	_	1	NWMN_0353
NWMN_0353	_	Del:downstream_gene_variant,-,-,-,-,DISTANCE=74;	_	_	_	_	_	_	_	_	_	_	_	_	_	_	_	_	_	_	1	NWMN_0353
NWMN_0353	_	Del:downstream_gene_variant,-,-,-,-,DISTANCE=77;	_	_	_	_	_	_	_	_	_	_	_	_	_	_	_	_	_	_	1	NWMN_0353
NWMN_0353	_	Ins:downstream_gene_variant,-,-,-,-,DISTANCE=47;	_	Ins:downstream_gene_variant,-,-,-,-,DISTANCE=47;	_	Ins:downstream_gene_variant,-,-,-,-,DISTANCE=47;	_	_	_	_	_	_	_	_	Ins:downstream_gene_variant,-,-,-,-,DISTANCE=47;	_	_	_	_	_	4	NWMN_0353
NWMN_0353	_	_	_	_	_	_	_	_	_	_	_	_	_	_	_	SNP:downstream_gene_variant,-,-,-,-,DISTANCE=48;	_	_	_	_	1	NWMN_0353
NWMN_0353	_	_	_	_	_	_	_	_	_	_	_	_	_	_	_	SNP:downstream_gene_variant,-,-,-,-,DISTANCE=49;	_	_	_	_	1	NWMN_0353
NWMN_0353	_	SNP:downstream_gene_variant,-,-,-,-,DISTANCE=68;	_	_	_	_	_	_	_	_	_	_	_	_	_	_	_	_	_	_	1	NWMN_0353
NWMN_0353	_	SNP:downstream_gene_variant,-,-,-,-,DISTANCE=69;	_	_	_	_	_	_	_	_	_	_	_	_	_	_	_	_	_	_	1	NWMN_0353
NWMN_0353	_	SNP:downstream_gene_variant,-,-,-,-,DISTANCE=75;	_	_	_	_	_	_	_	_	_	_	_	_	_	_	_	_	_	_	1	NWMN_0353
NWMN_0354	_	Del:frameshift_variant,feature_truncation,492,-,164,-,;	_	_	_	_	_	_	_	_	_	_	_	_	_	_	_	Del:frameshift_variant,feature_truncation,492,-,164,-,;	_	_	2	NWMN_0354
NWMN_0354	_	Del:frameshift_variant,feature_truncation,495,-,165,-,;	_	_	_	_	_	_	_	_	_	_	_	_	_	_	_	Del:frameshift_variant,feature_truncation,495,-,165,-,;	_	_	2	NWMN_0354
NWMN_0354	_	_	_	_	_	_	_	_	_	_	Del:frameshift_variant,feature_truncation,709,-,237,-,;	_	_	_	_	_	_	_	_	_	1	NWMN_0354
NWMN_0354	_	Ins:frameshift_variant,feature_elongation,506-507,-,169,-,;	_	_	_	_	_	_	_	_	_	_	_	_	_	_	_	_	_	_	1	NWMN_0354
NWMN_0354	_	_	_	_	_	_	_	_	_	_	_	_	_	_	_	_	_	Ins:frameshift_variant,feature_elongation,521-522,-,174,-,;	_	_	1	NWMN_0354
NWMN_0354	_	_	_	_	_	_	_	_	_	_	_	_	_	_	_	Ins:frameshift_variant,feature_elongation,579-580,-,193-194,-,;	_	_	_	_	1	NWMN_0354
NWMN_0354	_	Ins:frameshift_variant,feature_elongation,579-580,-,193-194,-,;	_	_	_	_	_	_	_	_	_	_	_	_	_	_	_	_	_	_	1	NWMN_0354
NWMN_0354	_	_	_	_	_	_	_	_	_	_	_	_	_	_	_	_	_	_	Ins:frameshift_variant,feature_elongation,650-651,-,217,-,;	_	1	NWMN_0354
NWMN_0354	_	_	_	_	_	_	_	_	_	_	_	_	_	_	_	_	_	_	Ins:frameshift_variant,feature_elongation,651-652,-,217-218,-,;	_	1	NWMN_0354
NWMN_0354	_	_	_	_	_	_	_	_	_	_	_	Ins:frameshift_variant,feature_elongation,654-655,-,218-219,-,;	_	_	_	_	_	_	_	_	1	NWMN_0354
NWMN_0354	_	_	_	_	_	_	_	_	_	_	_	_	_	_	_	_	Ins:frameshift_variant,feature_elongation,667-668,-,223,-,;	_	_	_	1	NWMN_0354
NWMN_0354	_	_	_	_	_	_	_	_	_	_	_	_	_	_	_	_	_	_	Ins:inframe_insertion,657-658,-/TCT,219-220,-/S,;	_	1	NWMN_0354
NWMN_0354	_	_	_	_	_	_	_	_	_	_	_	_	_	_	_	_	_	_	Ins:inframe_insertion,coding_sequence_variant,654-655,-/GNGCTC,218-219,-,;	_	1	NWMN_0354
NWMN_0354	_	_	_	_	_	_	_	_	_	_	_	_	_	_	_	_	_	_	Ins:missense_variant,feature_elongation,656-657,tta/ttCCGa,219,L/FR,;	_	1	NWMN_0354
NWMN_0354	_	_	_	Ins:upstream_gene_variant,-,-,-,-,DISTANCE=69;	_	_	_	_	_	_	_	_	_	_	_	_	_	_	_	_	1	NWMN_0354
NWMN_0354	_	_	_	Ins:upstream_gene_variant,-,-,-,-,DISTANCE=72;	_	_	_	_	_	_	_	_	_	_	_	_	_	_	_	_	1	NWMN_0354
NWMN_0354	_	_	_	Ins:upstream_gene_variant,-,-,-,-,DISTANCE=74;	_	_	_	_	_	_	_	_	_	_	_	_	_	_	_	_	1	NWMN_0354
NWMN_0354	_	_	_	Ins:upstream_gene_variant,-,-,-,-,DISTANCE=75;	_	_	_	_	_	_	_	_	_	_	_	_	_	_	_	_	1	NWMN_0354
NWMN_0354	_	_	_	Ins:upstream_gene_variant,-,-,-,-,DISTANCE=77;	_	_	_	_	_	_	_	_	_	_	_	_	_	_	_	_	1	NWMN_0354
NWMN_0354	_	_	_	_	_	_	_	SNP:missense_variant,569,aAt/aCt,190,N/T,;	_	_	_	_	_	_	_	_	_	_	_	_	1	NWMN_0354
NWMN_0354	_	_	_	_	_	_	_	_	_	_	_	SNP:stop_gained,656,tTa/tGa,219,L/*,;	_	_	_	_	_	_	_	_	1	NWMN_0354
NWMN_0355	_	_	_	_	_	_	_	_	_	_	_	_	_	_	Ins:frameshift_variant,feature_elongation,359-360,-,120,-,;	_	_	_	_	Ins:frameshift_variant,feature_elongation,359-360,-,120,-,;	2	NWMN_0355
NWMN_0359	_	_	_	_	_	_	_	_	_	_	_	_	_	_	_	_	_	Del:downstream_gene_variant,-,-,-,-,DISTANCE=1;	_	_	1	NWMN_0359
NWMN_0359	_	_	_	_	_	_	_	_	_	_	_	_	_	_	Del:downstream_gene_variant,-,-,-,-,DISTANCE=16;	_	_	_	_	_	1	NWMN_0359
NWMN_0359	_	_	_	_	_	_	_	_	_	_	_	_	_	_	Del:downstream_gene_variant,-,-,-,-,DISTANCE=61;	_	_	_	_	_	1	NWMN_0359
NWMN_0359	_	_	_	_	_	_	_	_	_	_	_	_	_	_	Del:downstream_gene_variant,-,-,-,-,DISTANCE=66;	_	_	_	_	_	1	NWMN_0359
NWMN_0359	_	_	_	_	_	_	Del:downstream_gene_variant,-,-,-,-,DISTANCE=8;	_	_	_	_	_	_	_	_	_	_	_	_	_	1	NWMN_0359
NWMN_0359	_	_	_	_	_	_	_	_	_	_	_	_	Del:frameshift_variant,feature_truncation,139,-,47,-,;	_	_	_	_	_	_	_	1	NWMN_0359
NWMN_0359	_	_	_	_	Del:frameshift_variant,feature_truncation,146,-,49,-,;	Del:frameshift_variant,feature_truncation,146,-,49,-,;	_	_	_	_	_	_	Del:frameshift_variant,feature_truncation,146,-,49,-,;	_	_	_	_	_	_	_	3	NWMN_0359
NWMN_0359	_	_	_	_	_	_	_	_	_	_	_	Del:frameshift_variant,feature_truncation,222-232,-,74-78,-,;	_	_	_	_	_	_	_	_	1	NWMN_0359
NWMN_0359	_	_	Ins:downstream_gene_variant,-,-,-,-,DISTANCE=21;	_	_	Ins:downstream_gene_variant,-,-,-,-,DISTANCE=21;	_	_	_	_	_	_	_	_	_	_	_	_	_	_	2	NWMN_0359
NWMN_0359	_	_	_	_	_	Ins:downstream_gene_variant,-,-,-,-,DISTANCE=22;	_	_	_	_	_	_	_	_	_	_	_	_	_	_	1	NWMN_0359
NWMN_0359	_	_	Ins:downstream_gene_variant,-,-,-,-,DISTANCE=22;	_	_	_	_	_	_	_	_	_	_	_	_	_	_	_	_	_	1	NWMN_0359
NWMN_0359	_	_	_	_	_	_	_	_	_	_	_	_	_	_	SNP:downstream_gene_variant,-,-,-,-,DISTANCE=63;	_	_	_	_	_	1	NWMN_0359
NWMN_0361	_	_	_	_	_	_	_	_	_	_	_	_	_	_	_	_	_	_	_	Del:frameshift_variant,feature_truncation,101,-,34,-,;	1	NWMN_0361
NWMN_0361	_	_	_	_	_	_	_	_	_	_	_	Del:frameshift_variant,feature_truncation,48-49,-,16-17,-,;	_	_	_	_	_	_	_	_	1	NWMN_0361
NWMN_0361	_	_	_	_	_	_	_	_	_	_	_	Del:frameshift_variant,feature_truncation,51,-,17,-,;	_	_	_	_	_	_	_	_	1	NWMN_0361
NWMN_0361	_	_	_	_	_	_	_	_	_	_	_	Del:inframe_deletion,56-58,gTAGcc/gcc,19-20,VA/A,;	_	_	_	_	_	_	_	_	1	NWMN_0361
NWMN_0361	_	_	_	_	_	_	_	_	_	_	Ins:frameshift_variant,feature_elongation,100-101,-,34,-,;	_	_	_	_	_	_	_	_	_	1	NWMN_0361
NWMN_0361	_	_	_	_	_	_	_	_	_	_	_	_	_	_	_	_	_	_	_	SNP:missense_variant,103,Gct/Act,35,A/T,;	1	NWMN_0361
NWMN_0361	_	_	_	_	_	_	_	_	_	_	_	SNP:missense_variant,53,cTg/cAg,18,L/Q,;	_	_	_	_	_	_	_	_	1	NWMN_0361
NWMN_0362	_	_	_	_	_	_	_	_	_	_	_	_	_	_	_	_	_	Del:frameshift_variant,feature_truncation,550,-,184,-,;	_	_	1	NWMN_0362
NWMN_0364	_	_	_	_	_	_	_	_	_	_	_	_	_	Del:downstream_gene_variant,-,-,-,-,DISTANCE=68;	_	_	_	_	_	_	1	NWMN_0364
NWMN_0364	Del:downstream_gene_variant,-,-,-,-,DISTANCE=69;	_	_	_	_	_	_	_	_	_	_	_	_	_	_	Del:downstream_gene_variant,-,-,-,-,DISTANCE=69;	_	_	_	_	2	NWMN_0364
NWMN_0364	_	_	_	SNP:downstream_gene_variant,-,-,-,-,DISTANCE=68;	_	_	_	SNP:downstream_gene_variant,-,-,-,-,DISTANCE=68;	_	_	_	_	_	_	_	_	_	_	_	_	2	NWMN_0364
NWMN_0365	_	_	_	_	_	_	_	_	_	_	_	_	_	_	_	_	_	Del:downstream_gene_variant,-,-,-,-,DISTANCE=48;	_	_	1	NWMN_0365
NWMN_0365	_	_	_	_	_	_	_	_	_	_	_	_	_	Del:downstream_gene_variant,-,-,-,-,DISTANCE=62;	_	_	_	_	_	_	1	NWMN_0365
NWMN_0365	SNP:downstream_gene_variant,-,-,-,-,DISTANCE=63;	_	_	_	_	_	_	_	_	_	_	_	_	_	_	_	_	_	_	_	1	NWMN_0365
NWMN_0366	_	_	_	_	_	_	_	_	_	_	_	Del:frameshift_variant,feature_truncation,107,-,36,-,;	_	_	_	_	_	_	_	_	1	NWMN_0366
NWMN_0369	Del:downstream_gene_variant,-,-,-,-,DISTANCE=85;	_	_	_	Del:downstream_gene_variant,-,-,-,-,DISTANCE=85;	Del:downstream_gene_variant,-,-,-,-,DISTANCE=85;	_	_	_	_	_	_	Del:downstream_gene_variant,-,-,-,-,DISTANCE=85;	_	_	_	Del:downstream_gene_variant,-,-,-,-,DISTANCE=85;	Del:downstream_gene_variant,-,-,-,-,DISTANCE=85;	_	_	6	NWMN_0369
NWMN_0369	_	Del:downstream_gene_variant,-,-,-,-,DISTANCE=86;	_	Del:downstream_gene_variant,-,-,-,-,DISTANCE=86;	_	_	_	_	Del:downstream_gene_variant,-,-,-,-,DISTANCE=86;	_	_	_	_	Del:downstream_gene_variant,-,-,-,-,DISTANCE=86;	_	Del:downstream_gene_variant,-,-,-,-,DISTANCE=86;	_	_	_	_	5	NWMN_0369
NWMN_0369	_	_	_	_	_	Del:downstream_gene_variant,-,-,-,-,DISTANCE=90;	_	_	_	_	_	_	_	_	_	_	_	_	_	_	1	NWMN_0369
NWMN_0369	_	_	_	_	_	_	_	_	_	_	_	_	_	Del:downstream_gene_variant,-,-,-,-,DISTANCE=92;	_	_	_	_	_	_	1	NWMN_0369
NWMN_0369	Del:downstream_gene_variant,-,-,-,-,DISTANCE=93;	_	_	_	_	_	_	_	Del:downstream_gene_variant,-,-,-,-,DISTANCE=93;	_	_	_	_	_	_	_	_	_	_	_	2	NWMN_0369
NWMN_0369	_	Ins:downstream_gene_variant,-,-,-,-,DISTANCE=91;	_	_	_	_	_	_	_	_	_	_	_	_	_	Ins:downstream_gene_variant,-,-,-,-,DISTANCE=91;	_	_	_	_	2	NWMN_0369
NWMN_0369	_	_	_	_	_	Ins:downstream_gene_variant,-,-,-,-,DISTANCE=94;	_	_	_	_	_	_	_	_	_	_	_	_	_	_	1	NWMN_0369
NWMN_0369	_	SNP:downstream_gene_variant,-,-,-,-,DISTANCE=85;	_	SNP:downstream_gene_variant,-,-,-,-,DISTANCE=85;	_	_	_	_	SNP:downstream_gene_variant,-,-,-,-,DISTANCE=85;	_	_	_	_	SNP:downstream_gene_variant,-,-,-,-,DISTANCE=85;	_	SNP:downstream_gene_variant,-,-,-,-,DISTANCE=85;	_	_	_	_	5	NWMN_0369
[truncated: 7,856 more rows]
